# Supplementary material for: m6A regulator-based methylation modification patterns characterized by distinct tumor microenvironment immune profiles in colon cancer
Source: Theranostics. 2021 Jan 1;11(5):2201–17. doi: 10.7150/thno.52717 (PMC7797678; doi:10.7150/thno.52717)
Supplement: Supplementary file 2 — Supplementary tables. [file thnov11p2201s2.xlsx]

## Sheet: Table S1
Table S1. Summary of Clinical characteristics of patients with colon cancer in four datasets.
Characteristics	TCGA dataset	GSE39582 dataset	GSE14333 dataset	GSE37892 dataset
No. of patients	394	557	226	130
Platform	Illumina RNAseq	Affymetrix U133 Plus 2.0 Array	Affymetrix U133 Plus 2.0 Array	Affymetrix U133 Plus 2.0 Array
Age (years)
Range	34-90	22-97	26-92	22-97
Median	68	68.1	67	68
Gender
Female	189	250	106	61
Male	205	307	120	69
Stage
I/II	213	296	135	73
III/IV	170	261	91	57
Unknown	11	0	0	0
MSI/MMR status
Yes	66	72
No	328	439
Unknown	0	46	226	130
Recurrence
Yes	113	177	177	37
No	281	380	49	93
Recurrence-free survival (months)
Range	0-150	0-201	0.9-142.5	0.6-104.6
Median	19.3	43	38.5	43.5

## Sheet: Table S2
Table S2. Clinical annotation and m6A modification pattern of the individual patient in meta-GEO cohorts.
Tumor_Sample_Barcode	Age	Gender	Stage	ImmuneScore	Cohort	MMR_status	Molecular_subtype	m6A_cluster	m6A_gene_signature	m6A_score	m6A_scores_subgroup	ALKBH5	CBLL1	ELAVL1	FMR1	FTO	HNRNPA2B1	HNRNPC	IGF2BP1	IGF2BP2	IGF2BP3	KIAA1429	LRPPRC	METTL14	METTL3	RBM15	RBM15B	WTAP	YTHDC1	YTHDC2	YTHDF1	YTHDF2	YTHDF3	ZC3H13
GSM971957	34.5	Male	IV	695.667	GSE39582	pMMR	CIN	C2	S3	-3.32755	low	8.82009	8.56601	10.6433	10.5208	8.77752	12.2586	11.6409	4.02844	9.76233	4.12742	8.72336	11.326	7.14991	9.41917	8.59489	7.79242	10.3145	9.85182	7.50901	10.0327	9.77644	10.2515	8.6943
GSM971958	36.4	Female	IV	783.764	GSE39582	pMMR	CSC	C3	S1	5.03821	high	9.1011	7.45633	10.5534	9.58034	9.28469	12.2447	11.2975	8.60355	9.61858	4.37686	8.62649	11.0093	7.56178	8.54562	8.95137	7.92322	9.84855	9.79882	7.6539	10.3933	10.0396	10.5628	9.48486
GSM971959	36.9	Male	II	-77.3269	GSE39582	pMMR	KRASm	C1	S2	-1.87928	low	9.29349	7.73496	11.2889	9.2188	8.57549	12.2947	11.9013	4.1686	7.60771	7.38593	7.24715	10.2229	6.85807	9.36928	9.34401	8.21788	9.70227	9.32987	7.35728	9.49833	10.1453	8.91104	7.17041
GSM971960	38.2	Female	I	303.153	GSE39582	pMMR	CIN	C3	S1	4.49799	high	8.36542	7.77599	10.8316	6.32897	8.79783	11.7843	11.0805	4.54254	8.58466	5.77273	8.19074	11.0607	7.30093	8.38769	8.47534	8.29673	9.49022	9.80382	7.79881	10.4797	9.89329	10.2472	8.31703
GSM971961	39.2	Female	IV	1772.71	GSE39582	pMMR	CSC	C2	S3	3.82605	high	8.74759	7.74136	10.7849	9.4806	9.19112	11.4204	11.2064	4.27663	8.42273	4.36504	8.08596	10.4689	7.16761	8.16558	8.24278	8.01393	10.0326	9.72574	7.19795	9.89055	10.0508	10.0812	9.45106
GSM971962	60.9	Male	III	1484.37	GSE39582	dMMR	CSC	C2	S3	-3.36731	low	9.13863	7.40383	10.3054	9.25273	8.95103	11.9834	10.8049	3.79036	7.62108	5.77972	8.0232	10.8213	8.14377	8.82306	8.23841	7.89076	9.7428	10.3487	7.9886	9.5154	10.303	9.45879	8.71813
GSM971963	78.2	Male	II	2995.44	GSE39582	dMMR	dMMR	C2	S3	-13.8617	low	9.52885	7.58343	10.7287	9.90256	8.80697	11.9081	11.2136	3.80079	9.19208	5.07308	8.25019	10.4815	8.12239	8.49003	8.49243	8.08646	9.83014	10.1002	8.08012	9.31869	10.4387	9.79546	8.19126
GSM971964	35.4	Female	III	340.846	GSE39582	pMMR	CIN	C2	S2	-1.68421	low	8.66268	7.84284	10.7324	9.54176	8.72775	11.8788	11.001	4.18411	8.83488	4.23756	7.9018	10.781	7.97415	8.08519	9.59187	8.22294	10.1284	10.1965	8.13332	10.9252	9.94995	9.95911	8.66564
GSM971965	37.5	Female	II	332.865	GSE39582	pMMR	CIN	C2	S1	5.05072	high	8.93557	7.78241	11.0316	9.0296	8.49392	11.7571	11.1774	4.20629	8.78504	4.39338	7.72112	10.7475	7.8107	8.33127	7.90319	8.17609	9.5391	9.84574	7.72179	9.70538	10.1171	9.80145	8.67151
GSM971966	40.5	Female	III	448.945	GSE39582		CIN	C3	S3	0.470313	low	8.21767	8.05966	10.6864	9.96298	8.98396	11.9091	11.141	5.03031	8.73263	7.06519	8.67355	10.9763	8.06453	8.44617	9.07898	7.90661	10.0044	9.86558	8.11615	10.0059	10.312	10.2795	9.81541
GSM971968	44.9	Female	II	1569.11	GSE39582	pMMR	CSC	C1	S3	-2.0994	low	8.98232	8.87294	10.4532	9.59479	9.09024	11.1684	11.0371	5.01307	9.17285	9.72504	8.53774	10.2771	8.12137	8.62372	8.75138	7.70892	10.2193	10.1508	7.62263	9.70125	10.649	10.1264	8.80974
GSM971969	30.2	Male	I	1688.28	GSE39582	dMMR	dMMR	C1	S3	-9.70868	low	9.26079	7.89711	11.0085	9.37069	8.50763	11.6531	11.6202	4.15234	8.31073	8.10136	7.56537	11.1001	7.55354	8.53438	8.48488	8.36481	9.83024	9.76424	7.60363	9.72233	10.5204	9.43702	8.41071
GSM971970	31.7	Female	I	-311.565	GSE39582	dMMR	KRASm	C1	S2	-3.29726	low	9.60509	7.82091	10.993	9.20745	8.52581	11.7739	11.4747	3.87302	8.43791	7.81765	7.75838	10.2233	7.35019	8.77792	8.49197	8.37349	9.98266	9.71828	7.49338	9.83228	11.0626	9.63708	8.18385
GSM971971	34.7	Female	IV	1438.1	GSE39582	dMMR	dMMR	C2	S2	-10.8626	low	9.22488	7.8476	10.8025	9.21012	8.40385	12.1138	11.7157	4.26628	6.22054	4.5104	7.31321	11.1347	7.93509	8.51312	9.05833	8.435	9.90909	9.86365	8.32108	9.82169	10.3193	9.70412	8.82888
GSM971972	40.2	Male	I	325.229	GSE39582	dMMR	CIN	C2	S2	1.2649	low	9.21322	7.69956	11.0131	9.20931	8.94599	11.9459	11.678	4.37619	8.76421	4.32292	7.94515	11.2929	7.48175	8.68359	8.82738	9.08643	9.54585	9.80799	7.63569	9.88643	10.8342	9.63758	7.95262
GSM971973	24.9	Male	II	-263.657	GSE39582	pMMR	CIN	C3	S2	-1.00405	low	9.58277	7.5908	11.0512	9.74446	8.8411	11.9157	11.5419	5.6205	8.14666	7.6118	7.53012	10.9896	7.75097	9.31639	8.9865	8.27679	10.1191	9.98352	8.06672	10.2778	10.5106	9.86546	7.9664
GSM971974	40.7	Female	IV	323.417	GSE39582	pMMR	KRASm	C2	S2	2.02237	high	8.91823	8.02879	10.4159	8.86919	7.99187	11.0467	11.2823	4.20735	8.96233	5.29281	8.04793	10.691	7.27826	8.71988	8.32239	8.03089	9.76172	10.111	7.66454	9.5847	10.7016	10.0155	8.79962
GSM971975	41.9	Female	II	367.742	GSE39582	pMMR	CIN	C2	S1	1.27301	low	8.98733	8.60624	11.1389	10.2157	8.56597	11.8963	11.2305	4.4488	7.89485	4.58587	8.66498	11.4503	7.03526	8.17541	9.42987	8.45339	9.73858	9.57137	7.10206	11.1323	9.82979	10.8712	8.75569
GSM971976	45.2	Female	II	-516.942	GSE39582		CIN	C2	S1	4.10612	high	8.26137	8.50244	11.1977	9.36818	8.38376	12.1876	10.6803	4.4221	9.51521	4.46967	9.54196	11.3588	8.00736	7.2015	9.82045	8.03485	9.85037	10.4576	8.41516	10.9912	9.59974	9.25124	9.01477
GSM971977	40.8	Female	III	1329.56	GSE39582	dMMR	dMMR	C2	S3	-4.3541	low	9.17009	7.44002	10.5134	9.48694	8.80834	11.5944	11.1983	4.12128	8.00616	4.205	7.86836	11.1573	7.76487	8.63086	9.11391	7.7629	9.987	10.1056	8.03054	9.64551	9.98477	9.96255	8.27835
GSM971978	71.4	Female	I	794.529	GSE39582	dMMR	dMMR	C1	S2	-8.80256	low	9.40219	7.76844	10.9862	9.04592	8.60409	12.2074	11.4833	4.06893	7.90107	7.86017	8.68416	10.4663	7.40112	9.44051	9.17517	8.26367	9.62544	9.8026	7.4184	9.86814	10.3433	9.63136	8.49161
GSM971979	66.4	Female	II	734.094	GSE39582	dMMR	dMMR	C1	S2	-5.78487	low	9.38496	8.33365	10.9197	9.12781	7.96746	12.0941	11.4332	4.34023	8.72263	7.05923	7.87179	10.7896	7.12	8.82035	9.26201	8.32849	10.0969	9.97705	7.84517	9.88789	10.438	9.72442	8.40601
GSM971980	76.9	Male	III	1327.04	GSE39582	dMMR	dMMR	C1	S2	-9.35453	low	9.00192	7.75781	10.1202	9.98224	8.28228	11.5569	10.733	3.99796	10.1683	7.10415	8.01318	10.057	7.67014	7.91965	8.65204	7.86868	9.63832	9.6526	7.74823	9.27557	10.0644	10.1453	7.76679
GSM971981	81.8	Male	II	1514.12	GSE39582	dMMR	dMMR	C2	S3	-12.0636	low	9.43778	7.43052	10.8635	9.43049	9.10729	11.7561	11.3373	4.37723	9.20309	4.49948	8.53845	11.2599	7.52664	8.13809	8.82606	8.46818	10.0941	9.97553	7.48847	9.49379	10.2209	10.27	8.66023
GSM971982	79.3	Male	III	1584.97	GSE39582	dMMR	dMMR	C1	S3	-11.9662	low	9.34275	7.39468	10.487	9.92285	8.52673	11.9331	11.0815	4.11392	9.48249	6.65004	7.99171	10.2965	7.58648	8.40819	8.3886	7.87816	9.91364	10.1746	8.16827	9.78776	9.85533	9.88152	8.87297
GSM971983	75.3	Male	III	1801.68	GSE39582	dMMR	dMMR	C1	S3	-9.6908	low	9.19018	7.80693	10.6717	9.72025	8.25509	12.3558	11.3663	4.1825	8.96248	8.05296	8.56899	11.0628	7.27304	8.76202	8.79495	8.03362	10.3144	9.83204	8.05642	9.967	9.93267	10.2857	8.45574
GSM971984	68	Female	II	1154.63	GSE39582	dMMR	dMMR	C1	S3	-9.40729	low	8.93674	7.98927	10.7493	9.98782	8.40953	11.998	11.6727	4.10694	7.57087	8.70938	8.46489	11.7125	7.49307	9.00664	8.94115	7.82927	10.0714	9.55794	7.6819	10.4208	10.1473	10.2243	8.93779
GSM971985	66.6	Male	I	444.615	GSE39582	pMMR	KRASm	C2	S2	-4.43998	low	8.82979	7.89086	10.3936	9.28375	8.62473	11.719	11.2349	4.09957	6.72634	4.20779	8.64203	10.6554	8.22403	8.45868	9.02788	7.61393	9.39837	10.2379	8.12061	9.26741	10.1683	10.7496	8.83146
GSM971986	66.3	Male	II	1208.46	GSE39582	pMMR	CIN	C2	S1	13.5602	high	8.62663	6.61301	10.1749	10.0357	7.93618	11.4092	10.7025	4.36686	7.95185	4.40797	7.77445	10.4616	6.50789	8.45391	7.84783	7.29704	9.72055	10.2979	6.17572	10.2858	10.1306	10.2893	8.80995
GSM971987	66.7	Male	II	1445.19	GSE39582	pMMR	CIN	C2	S2	0.582391	low	9.08351	8.12602	10.1028	9.61587	8.85398	11.408	10.9253	3.78274	6.7974	4.0824	8.02546	10.3195	8.65168	9.0346	8.29288	7.68964	10.0562	10.8591	7.84963	9.26763	10.0637	10.2686	9.01533
GSM971988	77.2	Female	IV	-2.66154	GSE39582	pMMR	dMMR	C1	S2	-2.5119	low	8.98935	7.25613	10.2287	9.14663	8.44265	11.5674	10.9495	4.09053	8.51086	9.24507	8.62787	10.7244	8.04395	7.57548	9.17127	6.70901	9.59445	10.3466	8.36133	9.13912	10.0732	10.2585	8.57315
GSM971989	71.3	Male	I	-295.686	GSE39582	pMMR	KRASm	C2	S2	-3.17549	low	8.76235	8.28208	10.5564	9.60725	8.38649	11.7983	10.8969	3.99704	9.08948	6.34159	8.17803	10.7089	8.10231	8.10098	9.22009	7.76436	9.53965	10.1671	8.66533	9.52188	9.7163	10.4156	8.97206
GSM971990	83.1	Male	I	1149.08	GSE39582	pMMR	KRASm	C1	S2	-7.28468	low	8.9494	8.40018	10.8247	9.99353	8.20207	12.2002	11.3242	3.90135	8.2428	7.51732	8.22735	10.8513	8.22088	8.71514	8.88305	7.79073	9.71363	9.94903	8.10761	10.0216	10.0302	10.4109	8.97755
GSM971991	71.3	Male	II	661.055	GSE39582	pMMR	CIN	C2	S1	4.3639	high	8.3621	7.954	10.464	10.601	8.39834	11.8016	11.3933	4.48318	9.15994	4.19647	8.15021	11.3155	7.18049	8.54867	9.09134	7.65258	10.7182	10.0972	7.99724	10.2381	9.60575	9.68005	9.02865
GSM971992	85.6	Male	II	439.572	GSE39582	pMMR	CIN	C2	S1	1.78543	low	9.13328	9.14151	10.7046	10.4741	8.50052	12.0137	10.7781	4.18825	7.79418	4.22483	8.19724	10.573	7.53679	9.05098	8.87779	7.68879	9.74293	9.52911	7.97241	10.6747	9.9431	10.3346	9.32772
GSM971993	67.5	Male	II	873.479	GSE39582	pMMR	KRASm	C2	S2	-9.64373	low	9.51533	8.49519	10.905	9.44899	8.19865	12.2659	11.7578	4.41168	8.2884	4.55103	8.12194	11.534	7.88396	9.4809	9.19848	8.00013	10.3425	10.3619	8.80914	9.99527	10.5695	9.80514	8.35611
GSM971994	80.9	Male	II	-205.082	GSE39582	pMMR	CIN	C3	S1	3.61164	high	8.46025	8.21001	10.688	9.52158	8.24484	11.8235	11.4685	5.29409	9.67071	7.70598	8.03691	10.5945	7.72881	8.95666	9.13471	8.06234	9.24665	10.081	7.58443	10.1878	9.96492	9.84661	8.85604
GSM971995	61.8	Female	II	864.863	GSE39582	pMMR	CIN	C2	S1	0.334147	low	9.16761	7.70069	10.0658	9.37205	8.38227	11.9409	10.7367	4.0184	8.63356	4.44055	7.65504	10.3928	6.90324	8.66323	8.65471	7.84666	10.4343	9.61564	7.82104	10.0035	10.5315	9.37731	8.42181
GSM971996	63	Female	III	2139.17	GSE39582	pMMR	CSC	C1	S3	-5.48843	low	9.11379	7.11887	10.3175	9.60108	9.30561	12.0349	11.4292	4.47712	8.23701	7.16156	7.82775	9.937	7.53596	8.73845	8.29091	7.86855	10.4461	9.68723	8.11173	9.92262	10.4593	9.416	7.99361
GSM971997	72	Male	III	2580.22	GSE39582	pMMR	dMMR	C1	S3	-8.64782	low	8.90857	7.56361	10.3067	9.69227	8.11371	12.1002	11.2058	3.97437	7.6688	7.79091	8.33578	10.452	7.76286	9.09608	8.68535	7.88521	10.3602	10.2421	7.62983	9.80811	10.0778	10.3306	8.07554
GSM971998	74.8	Male	III	832.934	GSE39582	pMMR	CIN	C2	S2	-0.356699	low	8.85753	7.74789	10.1853	10.0882	8.00275	11.8117	10.8506	3.89857	8.6926	4.20106	8.07934	10.551	7.75937	8.2949	8.15165	7.9432	10.0383	9.80768	8.30399	10.0688	10.072	10.4164	8.50883
GSM971999	61.5	Male	III	1338.66	GSE39582	pMMR	CIN	C3	S3	-0.514961	low	8.9926	7.48662	10.471	9.64494	8.35638	12.2474	10.897	6.8449	9.17549	8.47668	8.12355	10.7622	7.7373	8.03851	8.71285	7.49019	9.68649	9.93083	7.99637	10.4204	10.036	9.42692	9.01344
GSM972000	76.4	Female	III	203.466	GSE39582	pMMR	CIN	C2	S1	12.5217	high	8.3446	8.60487	10.2129	9.71592	9.03806	11.9453	10.7185	4.59853	7.8814	4.85591	8.27415	11.3474	6.88322	8.13268	8.52058	8.31111	10.6566	9.51963	6.96438	10.738	10.4642	10.1342	8.67021
GSM972001	71.5	Male	III	595.632	GSE39582	pMMR	CIN	C2	S2	-1.43016	low	8.43118	8.63598	10.5001	9.80713	8.36101	11.9797	10.9047	4.26634	8.20753	5.27747	8.72936	10.8648	7.6642	8.91362	8.83625	8.11536	10.0118	10.2373	8.41441	10.4855	10.0701	9.63204	8.64413
GSM972002	77.8	Male	III	85.6165	GSE39582	pMMR	KRASm	C2	S2	-2.1236	low	9.29162	7.57793	10.8301	8.93785	8.26556	12.317	11.592	4.2789	7.98317	5.0433	8.65043	10.4087	7.46337	8.79352	9.2088	8.13535	10.0499	9.92392	7.75898	10.0057	10.9475	9.55572	9.40913
GSM972003	64.6	Male	IV	-38.4195	GSE39582	pMMR	CIN	C2	S2	2.48536	high	9.16005	8.41344	10.6668	9.70502	8.1222	12.2392	11.2772	4.06744	8.75133	4.31185	8.05979	11.1419	7.12633	8.41593	8.81901	7.92129	9.77325	9.50493	7.5731	9.90847	10.3361	10.0633	8.53634
GSM972004	62.9	Female	IV	250.358	GSE39582	pMMR	CIN	C2	S1	4.42935	high	8.72459	8.07929	10.6201	9.09194	9.1234	11.9683	11.466	4.4557	8.57917	4.28556	8.45849	11.1219	7.35121	8.53873	8.84966	8.2445	10.1595	10.1288	7.13412	10.4362	10.2386	9.39303	8.7518
GSM972005	66.1	Male	IV	-890.457	GSE39582	pMMR	KRASm	C3	S2	5.80693	high	9.08348	7.13958	10.3789	9.1579	8.23728	11.6949	11.4374	4.49835	9.6703	4.49935	7.81761	10.66	7.68184	9.53772	8.87932	7.77356	9.78486	10.67	5.95998	10.3379	10.6462	9.23582	8.02247
GSM972006	67.5	Female	IV	583.109	GSE39582	pMMR	CIN	C3	S1	4.00864	high	8.43041	7.63163	10.4208	9.67695	8.64325	11.4396	10.7759	6.69918	9.53489	7.36407	8.27496	11.4706	7.62945	8.38582	8.59602	7.64874	10.2215	10.0836	8.11896	10.1596	10.256	10.4535	9.59925
GSM972007	71	Male	IV	1300.92	GSE39582	pMMR	CSC	C2	S3	-1.71093	low	8.76653	7.14923	10.0535	8.85439	8.45906	11.8575	11.0331	4.19853	8.1068	6.02802	8.14479	10.0931	7.75168	8.27191	8.44205	7.28612	9.30809	10.4567	7.60877	9.41301	10.4549	9.79677	9.07414
GSM972008	67.3	Male	IV	1293.28	GSE39582	pMMR	CSC	C1	S3	-2.64845	low	9.17706	7.77822	10.1339	8.99161	8.33171	11.6396	11.6837	4.38618	9.83899	8.21842	8.21754	10.6426	7.62708	8.72776	8.4858	8.02376	10.2866	9.62803	7.10253	9.8367	10.317	9.23195	8.47134
GSM972009	68.1	Male	IV	566.549	GSE39582	pMMR	CIN	C2	S2	3.69225	high	8.82251	8.35244	9.80576	8.76013	7.75856	11.4091	11.0754	4.32735	8.26611	5.44667	7.7701	10.3283	7.24043	8.1027	8.28191	7.43725	9.90224	9.89729	7.14723	9.34567	9.63269	9.7447	8.44331
GSM972010	74.5	Male	IV	683.581	GSE39582	pMMR	CIN	C1	S2	-1.95823	low	8.70679	8.51463	10.5758	10.2506	8.78211	12.0473	11.0941	3.94035	8.58426	7.96803	7.8733	11.4672	7.46784	9.22273	8.7553	8.17251	10.8998	9.75714	8.34532	9.62701	9.85616	9.89446	8.56982
GSM972011	75.3	Female	IV	1113.41	GSE39582	pMMR	CSC	C2	S3	0.83462	low	9.22788	7.38382	10.1784	9.81032	8.98695	11.4585	10.3904	3.82681	8.79659	6.17869	8.3808	9.86391	7.68512	8.68291	8.52432	7.90284	10.1362	10.33	7.63837	10.2653	10.2952	9.85368	9.57638
GSM972012	86.8	Female	IV	236.74	GSE39582	pMMR	KRASm	C2	S2	-0.956077	low	8.27501	7.62106	10.5834	9.69313	8.21327	11.9102	11.0002	4.59772	8.21818	4.38965	7.66028	11.3032	7.38343	8.44515	8.59409	8.33811	9.76203	9.62545	8.00999	9.38178	9.42483	9.67176	8.05253
GSM972013	89.4	Female	IV	-363.35	GSE39582	pMMR	CIN	C2	S1	6.77213	high	8.57458	7.87095	10.3705	9.10246	8.35298	12.3787	11.1967	4.40271	9.61948	4.417	8.53826	11.1477	8.23524	8.20507	9.37439	8.21967	10.1979	10.5204	7.20233	10.3873	10.143	10.6136	9.20587
GSM972014	65.8	Male	IV	-268.722	GSE39582	pMMR	CIN	C2	S1	-0.285508	low	8.65026	8.82879	10.9196	10.6129	8.57729	12.583	11.007	4.2873	8.90082	4.28864	8.99327	11.3994	7.57915	8.84217	9.5644	8.12563	9.41152	10.1299	8.58727	10.795	9.82195	10.9984	8.99788
GSM972015	92.4	Female	II	58.8552	GSE39582	dMMR	dMMR	C1	S2	-6.90332	low	8.91334	7.64296	10.3568	9.43829	7.57539	12.1595	11.4838	4.01605	9.63536	9.01421	8.6744	10.9604	7.90571	8.81244	9.01343	7.98506	10.229	10.1256	7.72468	9.23883	10.4963	10.0232	7.78574
GSM972016	74.5	Female	II	521.298	GSE39582	dMMR	dMMR	C2	S2	-0.706841	low	9.23008	7.88146	10.5092	8.73842	8.56883	11.8836	11.1295	4.27867	7.0719	4.38893	8.01264	10.1441	7.15796	8.29779	8.0979	8.72914	10.0542	9.65982	7.6215	9.58406	10.6255	9.91115	8.20359
GSM972017	73	Female	III	719.976	GSE39582	pMMR	CIN	C2	S1	3.93826	high	8.51593	7.72214	9.93921	9.20066	8.29972	11.9205	10.824	4.32117	9.46974	4.23855	7.64902	10.5867	7.45773	8.4468	8.63677	7.63707	10.0731	9.44535	7.97041	10.3279	9.84368	9.25672	8.26773
GSM972018	68	Female	III	1347.25	GSE39582	pMMR	CIN	C2	S3	-3.86577	low	8.4737	8.41484	10.5689	10.5505	8.41576	11.756	11.0862	4.13908	8.75185	4.44365	8.03068	10.9412	7.3641	8.32789	8.73816	7.36467	9.76605	10.2833	8.41621	10.5002	9.48229	10.5867	9.30552
GSM972019	54	Male	III	1628.13	GSE39582	pMMR	CSC	C1	S3	-5.18716	low	8.74754	7.57332	10.2606	9.79806	8.5846	11.9446	11.2524	3.79376	9.02597	8.16332	8.3134	10.5738	7.88319	8.36415	8.62492	7.84835	9.91499	10.2496	8.59011	10.1185	10.3228	10.0894	8.60173
GSM972020	49	Female	III	620.356	GSE39582	pMMR	CIN	C3	S2	-2.65096	low	8.84194	8.35599	10.758	9.50597	8.64488	12.0059	11.3394	6.65585	8.82491	7.11101	8.75677	11.2667	7.63006	8.24224	9.14262	7.9799	9.90718	10.1187	7.7281	9.85127	9.92435	10.6288	9.09496
GSM972021	58	Female	III	-334.142	GSE39582	pMMR	dMMR	C2	S2	-0.81166	low	9.6943	8.54383	10.8884	10.8442	8.25134	12.6193	11.4907	3.79645	6.49925	5.58115	9.06103	11.2746	8.51158	9.75897	9.35142	8.2017	9.87431	10.4176	8.13906	10.4895	9.78496	10.249	8.64624
GSM972022	76	Female	III	666.098	GSE39582	pMMR	CIN	C2	S1	2.10821	high	8.2532	8.08107	10.6326	9.13723	8.77651	11.9698	11.2429	4.2488	9.18562	4.43417	8.24948	10.7412	7.94096	8.59837	9.13373	8.11382	10.1789	10.2243	6.89673	9.90185	10.3773	10.4079	9.25322
GSM972023	59	Female	III	346.14	GSE39582	pMMR	KRASm	C2	S2	-0.406457	low	8.92303	7.35796	10.5426	9.4065	8.28725	11.6499	11.4095	4.52962	8.76836	4.72177	7.96807	11.1452	7.4259	8.84839	8.65104	8.05479	9.88013	9.89587	7.78732	9.47052	10.0978	9.79433	8.93661
GSM972024	62	Male	III	-179.216	GSE39582	pMMR	CIN	C3	S1	8.88668	high	9.03276	8.03817	10.6553	9.91511	8.74109	12.3739	11.0588	4.98577	9.63036	4.3193	7.77301	11.1272	7.87475	8.7056	8.79777	8.20552	10.1336	9.55475	7.97653	11.057	10.3941	9.50061	9.09531
GSM972025	49	Male	III	454.333	GSE39582	pMMR	CIN	C2	S2	-1.95587	low	8.77324	8.17106	10.7195	9.49682	8.73883	11.6117	10.771	4.50895	8.66987	4.24576	8.17852	10.909	7.86958	7.85374	8.55199	8.02795	10.1683	10.1304	7.66177	10.0129	9.89744	10.3789	9.16132
GSM972026	75	Male	III	1177.74	GSE39582	pMMR	CSC	C1	S3	-3.1347	low	8.73583	7.80826	10.9347	9.36162	9.11275	11.8416	11.3083	3.81965	9.7352	8.68313	8.65223	9.92026	7.68775	8.41602	8.83806	8.405	10.4676	9.93429	7.66351	9.9082	10.4676	9.96069	8.91591
GSM972027	70	Female	III	-443.946	GSE39582	pMMR	CIN	C3	S1	10.0955	high	8.91837	7.69053	10.4141	9.51588	8.44184	12.0548	10.783	4.64218	8.21804	6.71837	7.88297	11.2373	7.01083	8.94654	8.88046	7.92934	9.98558	9.87132	6.60407	9.93112	10.14	9.57907	8.28673
GSM972028	46	Female	III	1056.54	GSE39582	pMMR	CIN	C3	S1	4.5522	high	8.99982	7.81356	10.322	9.31461	8.25376	11.6678	10.9296	4.97876	8.48595	4.40199	7.95549	10.6899	7.29466	8.48053	8.27466	8.12959	10.4155	9.63103	7.08534	10.5483	10.2391	9.26443	8.46854
GSM972029	58	Male	III	442.721	GSE39582	pMMR	CIN	C3	S1	5.44954	high	8.92347	7.48395	10.3009	9.43143	8.99471	11.5279	10.2074	4.78018	8.84197	4.20391	8.3128	10.3827	7.18539	8.10356	8.18546	7.85426	10.1793	9.72431	7.34668	9.89775	10.0506	9.63402	8.41459
GSM972030	68	Female	III	354.887	GSE39582	pMMR	dMMR	C1	S2	3.57956	high	8.96929	7.14603	10.2794	8.31788	8.94695	11.5024	11.1818	4.59453	7.89795	6.38641	8.73067	10.6464	7.36993	8.42094	7.97294	8.34855	10.0927	9.7089	7.56142	9.35878	10.4767	9.93026	7.99273
GSM972031	81	Male	II	47.4092	GSE39582	pMMR	CIN	C3	S1	7.92706	high	8.67923	8.08418	10.1665	10.6745	8.59401	11.9779	10.4487	6.23955	10.1036	7.00201	8.05939	10.8326	8.26311	9.17734	8.49939	7.98513	10.0071	10.2501	8.1152	11.1296	10.0221	10.3269	9.23926
GSM972032	64	Female	II	181.975	GSE39582	pMMR	CIN	C2	S1	1.04221	low	8.38626	7.74128	10.5646	10.3796	8.60855	12.2696	10.905	3.75526	9.39791	4.26031	8.66308	11.0335	7.62004	8.99713	9.3657	8.14314	9.7806	10.4425	8.10261	10.6285	10.1959	10.4518	9.17545
GSM972033	45	Female	II	-625.468	GSE39582	pMMR	CIN	C1	S1	7.84911	high	8.40753	9.15446	10.4494	10.0013	7.84477	11.8535	10.9216	4.39895	9.35089	7.78636	8.57571	11.1287	7.72362	8.83739	8.1143	8.12399	9.65185	9.93745	8.42271	10.7201	10.202	10.6035	9.00497
GSM972034	77	Male	II	-212.403	GSE39582	pMMR	CIN	C3	S2	2.49912	high	8.76041	8.71772	10.4398	10.2771	7.768	11.9659	11.1343	5.13838	9.45308	7.45099	8.10728	11.4933	6.96853	8.60844	8.69262	7.50779	9.21887	9.67639	8.21322	9.73229	9.5022	9.9	8.58692
GSM972035	94	Female	II	-444.361	GSE39582	pMMR	CIN	C1	S1	3.19257	high	8.30809	8.15349	10.8696	10.852	8.10391	12.2733	11.6629	4.70708	9.84908	8.79725	8.53399	11.7962	7.66494	9.42993	9.10077	8.22347	9.75333	10.1704	8.00817	10.3617	10.0901	10.2578	8.94791
GSM972036	47	Female	II	-5.08292	GSE39582	pMMR	KRASm	C3	S2	1.51981	low	8.81411	7.72258	10.4699	9.50884	8.05498	12.1455	11.2681	4.99909	9.14742	4.42955	7.88332	10.8309	7.55719	8.88847	9.06195	7.60948	9.51033	10.0524	7.9685	9.40682	10.4031	10.1839	8.98628
GSM972037	78	Male	II	169.198	GSE39582	pMMR	KRASm	C1	S2	-4.45477	low	9.09364	8.03123	10.5492	9.53739	8.05592	12.3561	11.4018	4.08498	8.50133	7.90946	7.91891	11.2526	7.73969	8.07819	9.02787	8.53943	9.50891	9.79324	8.29639	9.57462	10.2893	9.78395	8.41916
GSM972038	61	Male	II	1.86744	GSE39582	pMMR	CIN	C2	S1	-0.868577	low	7.92918	8.4861	10.6142	10.4963	8.19707	12.402	11.1264	4.53693	8.22289	4.35485	8.86534	10.9665	7.61317	8.67471	8.96174	8.48486	9.61847	10.1181	7.86862	9.47025	10.2495	10.6063	9.3654
GSM972039	65	Male	IV	1076.63	GSE39582	pMMR	CSC	C2	S3	2.5244	high	9.25078	7.56207	10.1339	9.4683	9.0484	11.5901	10.5448	4.24793	8.25965	4.51395	8.09651	10.4131	7.63047	8.38757	8.71566	7.6434	11.2854	10.2264	7.88489	9.37381	9.94391	10.3309	9.07797
GSM972040	81	Male	II	50.6381	GSE39582	pMMR	CIN	C2	S1	1.5832	low	8.23579	8.45188	10.6974	10.116	7.92436	12.1013	11.1437	3.95172	8.65809	4.41267	8.34929	11.3844	8.08189	8.1032	9.1103	7.8943	10.41	10.2872	8.30976	10.3498	10.6495	10.2491	8.85523
GSM972041	78	Male	II	-116.974	GSE39582	pMMR	CIN	C2	S1	4.05681	high	9.17971	9.0695	10.6736	9.98534	8.52985	12.1774	10.5931	4.3542	8.78335	6.21793	7.92783	11.0035	7.51004	7.87531	8.65211	7.93354	9.75476	9.71487	8.11673	10.8778	9.7521	10.288	8.90958
GSM972042	83	Male	II	431.674	GSE39582	pMMR	KRASm	C2	S2	-7.75611	low	8.80275	8.12647	10.5063	9.50058	8.26473	11.8382	11.1998	3.88276	8.41313	4.27175	8.22416	11.307	7.94828	8.62081	8.63006	7.96698	9.98861	9.94045	8.39429	9.73466	10.5444	10.1793	8.59019
GSM972043	56	Male	IV	-249.928	GSE39582	pMMR	CIN	C2	S1	4.07743	high	8.46011	8.25401	10.7857	10.1482	8.61615	12.532	11.4206	3.74747	9.83972	4.07921	8.65634	11.441	8.05937	8.61316	9.35595	7.99919	9.99533	10.2559	8.31684	10.6467	10.4225	10.5361	8.82153
GSM972044	58	Male	II	-502.327	GSE39582	pMMR	KRASm	C1	S2	-2.69453	low	9.046	8.23973	10.9697	9.76371	8.55037	12.5464	11.5922	4.12748	6.86891	8.31289	8.05007	11.0597	7.33851	8.80538	8.48593	8.53925	10.3559	10.2995	7.96508	10.4489	10.2034	9.75835	9.15626
GSM972045	71	Male	IV	-228.565	GSE39582	pMMR	KRASm	C2	S2	-2.41185	low	9.27782	8.26284	10.6996	9.03066	8.35541	12.2715	11.4184	4.03924	8.733	4.36784	8.34971	11.2451	8.02946	8.83843	9.24672	8.1755	8.87462	10.1864	8.49472	9.66801	10.6595	10.1604	8.871
GSM972046	54	Male	II	1255.43	GSE39582	pMMR	CIN	C2	S3	4.12562	high	8.85928	7.90506	10.1974	9.79007	8.78322	11.6322	10.6	3.83695	8.71888	4.36691	7.97254	10.5318	8.06642	8.25874	8.71791	7.78343	9.31833	10.2119	8.23661	10.1086	9.89287	10.3564	9.29872
GSM972047	93	Female	II	-326.687	GSE39582	pMMR	CIN	C3	S1	8.61603	high	8.76638	8.30553	10.8244	9.45941	8.83575	12.1686	11.4908	8.85439	9.12927	8.65085	9.08696	11.1766	7.94851	8.7789	8.91006	8.23957	9.78524	10.1597	7.94743	10.3431	10.8158	10.8627	9.47177
GSM972048	50	Female	IV	-225.384	GSE39582	pMMR	CIN	C2	S1	3.71924	high	8.55412	8.14414	10.7343	9.70431	8.60515	12.074	10.9514	4.13448	9.31381	4.49311	8.62586	11.3438	7.92226	8.12207	9.40099	8.22935	9.85799	10.3566	8.24001	9.60111	10.1824	10.2115	9.48347
GSM972049	79	Male	II	-495.076	GSE39582	pMMR	KRASm	C2	S2	-4.21484	low	8.70244	7.85792	10.8925	9.79103	8.42379	12.3059	11.6686	4.27582	7.45418	5.7211	8.96348	11.2608	7.20332	9.22787	9.09162	8.63056	10.0566	9.81481	7.66625	9.62917	10.5277	9.76787	7.98622
GSM972050	75	Female	II	235.91	GSE39582	pMMR	KRASm	C2	S2	0.994956	low	8.92328	8.42461	10.477	9.13496	8.3269	11.7837	10.8764	4.10198	8.92794	4.30657	8.29141	11.0436	7.96625	8.49833	8.65896	7.86878	9.4702	10.24	8.0428	9.26849	10.4629	10.189	8.73309
GSM972051	34	Female	IV	368.172	GSE39582	pMMR	CSC	C2	S3	2.05849	high	9.14449	7.91701	10.5349	9.61943	9.13522	11.8877	10.6728	3.94501	8.71636	6.07412	8.12338	10.9106	7.82006	8.59435	8.71718	8.10764	9.92022	10.3107	8.20484	9.94144	10.0113	10.4863	9.11489
GSM972052	68	Male	II	154.742	GSE39582	pMMR	CIN	C1	S2	-4.45917	low	8.52801	8.48648	10.7684	10.6184	8.50691	12.3257	11.1379	3.70648	9.13107	7.93409	8.40788	11.2175	7.84022	8.88982	8.84121	7.94633	10.0622	10.0571	8.25462	10.3247	10.4091	10.0573	9.46095
GSM972053	55	Male	II	-489.91	GSE39582	pMMR	CIN	C3	S1	-0.807647	low	8.19565	9.17701	10.5895	10.3827	8.19817	12.2819	10.9368	6.58997	9.40002	7.3374	8.38678	11.2364	7.68159	9.26745	9.17007	8.24893	9.8928	10.3059	8.40206	11.2179	10.2277	10.4066	9.15185
GSM972054	82	Male	II	1053.24	GSE39582	pMMR	CSC	C2	S3	-0.14521	low	9.10944	7.72763	10.7193	9.7826	8.89699	11.8209	10.8662	4.02461	9.39038	4.18338	7.86082	10.4979	7.85531	8.28681	8.57318	8.09543	9.98921	10.1079	7.6252	9.89981	10.0736	9.89259	8.95306
GSM972055	31	Female	II	770.351	GSE39582		dMMR	C2	S2	0.137343	low	9.48622	7.57081	11.2401	8.71794	9.14584	11.7945	11.8304	4.58661	8.41325	4.12179	8.02075	10.2816	7.25968	8.99577	8.89543	8.70157	9.9518	9.57225	6.3937	9.89253	10.1526	9.74048	8.82755
GSM972056	78	Female	II	152.091	GSE39582		dMMR	C1	S2	-1.50567	low	9.34212	7.37945	10.7126	8.85789	8.84106	11.6267	11.5502	4.56211	8.71095	6.47609	7.75941	10.5625	6.51293	8.43063	8.52559	8.44553	9.33217	9.20139	7.87063	9.53568	10.2064	9.13117	7.66706
GSM972057	70	Male	II	127.819	GSE39582		CIN	C3	S1	11.6391	high	8.88432	7.68931	10.8728	9.23593	9.11865	11.7525	11.2406	6.57312	10.1338	8.30001	7.66054	11.1789	7.1991	8.13331	8.76189	8.57055	9.92935	9.49263	6.63055	10.375	10.4044	9.54531	8.77242
GSM972058	75	Female	II	1696.01	GSE39582		dMMR	C1	S3	-9.99187	low	9.40792	7.88962	10.9504	9.54767	8.75988	12.2626	11.5601	3.98581	7.56715	7.17966	8.13415	10.8342	7.16246	8.58269	8.84206	8.61873	9.83705	9.886	8.24632	9.71017	10.5332	9.74654	8.39092
GSM972059	76	Female	II	1915.47	GSE39582		dMMR	C3	S1	4.59576	high	9.37374	6.95927	10.9561	7.54317	9.27847	11.1215	11.5421	4.65535	8.4736	5.4897	7.64347	9.45127	5.83998	8.58922	8.0138	7.72134	9.68392	8.91727	5.79687	9.50836	10.2623	8.4636	7.20686
GSM972060	66	Male	II	914.982	GSE39582		CIN	C2	S1	-0.200222	low	8.79828	7.66266	10.6421	10.0668	9.00769	11.9236	11.3008	4.1811	9.21604	4.29587	8.74348	10.944	7.30187	7.82196	8.94973	8.29321	9.95955	9.95978	7.4823	10.7291	10.453	10.0514	9.37129
GSM972061	78	Female	II	407.493	GSE39582		CIN	C3	S1	13.9402	high	8.79026	8.38451	10.8778	8.01304	8.77873	11.4214	11.3716	4.82018	8.32841	4.60173	8.1419	10.5594	7.54153	7.84938	8.07357	8.84306	8.71672	9.11501	5.9022	9.96734	10.528	9.06234	7.69361
GSM972062	43	Female	II	517.812	GSE39582	pMMR	CIN	C2	S1	3.18103	high	8.8756	7.89908	10.9117	9.34759	8.81878	11.7	11.5038	4.29619	8.47676	4.11344	8.87652	10.8344	7.31786	7.93463	9.00834	8.27028	10.1388	9.79347	7.39158	10.5486	10.344	10.2964	9.3899
GSM972063	54	Male	II	964.154	GSE39582		CIN	C2	S3	-0.129589	low	8.83229	8.33025	10.8277	9.57675	8.73576	11.9343	11.3879	4.07452	8.87752	4.12678	8.11856	10.7599	7.84519	8.40251	8.72985	8.12834	10.0031	10.1842	7.51204	10.5396	10.1674	10.0726	9.16137
GSM972064	60	Male	IV	1526.64	GSE39582		CSC	C2	S3	2.74745	high	9.14076	7.97018	10.635	9.86752	8.6914	11.4759	11.3223	4.08415	8.11928	4.61647	7.92406	10.984	7.78198	7.90048	8.07697	8.00949	10.3488	10.0218	7.16535	10.0806	10.0552	9.90052	8.93099
GSM972065	48	Male	II	719.1	GSE39582		CIN	C1	S1	1.42881	low	8.66437	8.93416	10.9694	9.74954	8.73084	12.0284	11.1831	4.84487	9.02285	8.59374	8.11901	11.0001	7.37522	7.67209	8.48096	7.99344	9.94254	9.7626	8.20165	9.51372	10.2704	9.80022	8.77312
GSM972066	69	Male	IV	870.344	GSE39582		CIN	C2	S1	3.101	high	8.56441	8.32498	10.9105	10.2335	9.08569	11.9306	11.2705	4.14885	8.36411	6.70311	8.39712	11.1966	7.39304	8.17707	8.7007	7.87694	10.0607	9.87542	7.86341	9.82021	9.92934	10.1436	9.19277
GSM972067	83	Female	II	884.093	GSE39582		CIN	C1	S3	1.56997	low	9.05229	8.07629	10.9451	9.39858	8.87548	11.7645	11.4217	4.31224	8.40718	8.0788	8.4033	10.3243	7.55665	8.22104	8.66261	8.35204	9.68032	9.74001	6.94707	10.1503	10.635	10.1538	8.76612
GSM972068	44	Male	II	1729.5	GSE39582		CSC	C2	S3	1.99005	high	9.0638	7.60455	10.7451	9.42632	9.47182	11.1468	11.1081	3.98491	7.66331	4.40881	8.40436	10.3053	7.34278	8.11876	8.2821	8.28458	10.1255	9.73749	7.28213	10.0078	10.3715	10.0732	9.06175
GSM972069	68	Male	II	224.547	GSE39582		CIN	C1	S1	2.95124	high	8.71383	8.38933	10.7377	10.2756	8.95422	11.7976	11.1392	4.90964	9.54024	9.23612	8.14655	11.514	7.25557	8.05064	8.74655	8.22978	9.77934	9.95686	7.92525	10.3202	10.0994	9.90789	9.11767
GSM972070	64	Female	II	905.952	GSE39582		CIN	C2	S2	-1.43707	low	9.07872	7.75764	10.4098	9.89206	8.65891	11.6316	10.6781	4.31787	8.35144	4.31072	8.03957	10.6321	7.77407	7.97773	8.16441	7.86657	9.96485	10.0446	7.91529	9.58496	10.1493	10.2556	8.79181
GSM972071	68	Female	II	395.418	GSE39582		CIN	C2	S1	-0.543112	low	8.41975	8.30611	10.8117	10.2775	8.98502	11.9052	10.9347	4.03582	7.60312	4.25232	8.93487	11.2538	7.36654	8.11146	8.93546	8.12418	9.62655	10.277	8.14757	10.5851	10.2453	10.4748	8.98894
GSM972072	70	Female	II	1693.28	GSE39582		CSC	C1	S3	-12.857	low	9.24285	8.26287	10.6324	9.74117	8.4012	12.2355	11.3942	3.80777	8.00128	7.5174	8.68082	10.8267	7.65731	9.02042	8.62264	7.6299	10.1013	10.0579	7.89221	9.64017	10.2552	10.14	8.07413
GSM972073	80	Female	II	1450.78	GSE39582		CSC	C2	S3	-5.22219	low	8.99187	8.21301	10.8011	9.84557	8.92601	11.8253	11.4112	4.13649	8.06587	6.30161	8.05439	10.7467	7.55522	8.11919	8.46916	7.85464	9.8345	9.80381	8.19799	9.75897	10.2552	9.83752	8.65548
GSM972074	70	Female	II	1056.83	GSE39582		CIN	C2	S1	4.2347	high	8.38182	8.36073	10.668	10.196	8.90516	11.7816	10.9532	4.31653	7.96869	4.24249	8.29556	10.9385	7.30584	8.45988	8.54362	7.83462	9.95145	10.0614	7.00516	10.3459	9.96256	10.4432	8.58467
GSM972075	42	Male	II	914.991	GSE39582		dMMR	C1	S2	-5.19386	low	9.33644	8.21035	11.1	9.3026	8.75021	12.0609	11.8405	4.23513	8.21906	8.19958	8.30791	11.1376	8.0808	8.50201	9.26451	8.30525	10.2167	9.90854	7.80817	9.62521	10.6589	10.1696	9.07499
GSM972076	48	Male	II	1282.81	GSE39582		dMMR	C1	S2	-9.76038	low	9.31851	7.90977	10.836	9.44044	8.8295	12.0485	11.3769	4.08045	5.93079	6.98943	8.21428	10.8678	7.51304	8.55384	8.70176	8.20949	10.2137	9.92776	8.18283	9.85282	10.4979	9.93985	8.63207
GSM972077	58	Female	II	1212.88	GSE39582		CIN	C3	S1	14.2212	high	9.37832	7.13511	11.0846	7.35467	9.33858	10.7941	11.0754	4.50101	8.37082	4.60143	6.75596	8.59311	6.2933	8.65417	7.28159	8.56777	9.51398	8.74609	5.99901	10.081	9.89338	8.42019	7.89208
GSM972078	63	Male	II	435.644	GSE39582		CIN	C2	S1	4.08831	high	8.81825	8.07509	10.8781	9.12356	9.07168	11.7221	11.2986	4.15389	9.33073	4.16112	8.28706	10.0056	7.49438	7.92684	8.98943	8.47388	10.1715	9.78255	7.75706	10.5523	10.2806	10.0836	8.68186
GSM972079	44	Male	II	1810.57	GSE39582		dMMR	C3	S1	5.0863	high	9.6119	6.83335	10.8465	7.67193	9.02709	11.0688	11.3985	4.73055	7.79903	4.67752	6.90484	9.18984	6.00261	8.57257	7.71702	8.69102	9.35089	8.91959	6.30369	9.66909	9.93578	7.81662	7.68998
GSM972080	61	Male	II	691.878	GSE39582		dMMR	C2	S2	-8.53316	low	8.86301	8.07652	10.8635	9.71483	8.56309	12.1976	11.5517	4.19288	7.95457	6.34783	8.32764	10.6023	7.17484	8.34164	9.04224	7.74977	9.94345	10.0985	8.26629	9.48756	10.3119	10.4065	7.93139
GSM972081	68	Female	II	424.951	GSE39582		CIN	C3	S1	1.58293	low	8.8125	8.20668	10.6492	9.87215	8.85248	12.0022	11.0355	4.95109	8.08086	4.4491	8.10529	11.3207	7.42198	8.37134	8.73607	7.76545	9.91865	9.84551	7.68287	10.2479	10.1095	10.2056	8.85554
GSM972082	75	Male	II	1063.83	GSE39582		dMMR	C2	S2	-1.61996	low	9.25494	7.82254	10.8295	9.18427	9.30119	11.5669	11.41	4.39944	7.30736	4.25416	7.75798	10.4599	7.17664	8.63696	8.39525	8.09693	10.039	9.57831	7.70026	9.36339	10.1964	9.97982	8.45413
GSM972083	65	Female	II	1100.89	GSE39582		CIN	C2	S3	0.132087	low	9.03457	8.5904	10.7899	9.61845	8.67066	11.8209	11.1343	4.33089	8.57187	4.25057	8.56717	10.7992	7.35318	8.41373	8.35116	7.73029	9.6512	9.77622	7.43656	10.3832	10.11	10.6415	8.25526
GSM972084	73	Female	II	1544.7	GSE39582		CIN	C2	S2	-2.08729	low	9.04347	8.00112	10.4525	9.32835	8.85031	11.7736	10.858	4.07514	7.34641	4.38474	8.12456	10.5538	7.93432	8.12962	8.40738	7.60396	9.77929	10.056	7.70281	9.14497	10.0046	10.1792	8.7891
GSM972085	56	Male	II	996.03	GSE39582		CIN	C2	S1	1.34168	low	9.02922	8.41284	10.8094	9.94376	8.98146	11.8625	11.098	4.44645	7.97736	4.37471	8.12223	10.5495	7.45812	7.89507	8.64546	7.55496	9.9544	9.75662	7.64006	10.3319	10.1734	9.92245	9.02836
GSM972086	81	Male	II	-195.461	GSE39582	pMMR	CIN	C1	S2	-3.10976	low	9.14417	8.43673	10.91	9.97912	8.97272	12.4269	11.6885	3.94655	8.26135	7.97781	8.92044	11.6033	7.35116	8.99974	9.30886	8.75697	9.91269	10.3405	7.47184	10.5654	10.7049	9.95923	8.90413
GSM972087	84	Female	II	670.47	GSE39582	pMMR	CIN	C2	S1	-2.47864	low	8.22693	8.21861	10.6763	9.73421	8.6765	12.1334	10.9213	4.27538	9.52558	4.33856	8.47469	11.1793	7.61598	8.39568	8.79793	7.87117	10.1913	10.0395	8.3301	10.4384	10.1217	10.4141	9.0633
GSM972088	73	Female	II	1058.26	GSE39582	pMMR	CIN	C2	S2	-0.76972	low	9.11467	8.054	10.1385	9.44197	8.70541	11.7636	10.5121	3.95607	8.6172	4.48627	8.0838	10.5208	8.33808	8.37896	8.65213	7.63572	9.96306	10.2081	8.32051	9.15244	9.8829	10.3275	8.70513
GSM972089	68	Female	II	810.479	GSE39582	pMMR	CSC	C2	S3	-2.29004	low	9.35289	8.13788	10.3057	9.73899	9.00855	11.8246	10.7045	4.0595	7.56278	5.1475	8.23939	10.5882	8.20332	8.33948	8.70683	7.96332	9.91448	10.4908	7.87726	9.27544	10.0072	10.4281	9.07687
GSM972090	72	Female	II	-551.886	GSE39582	pMMR	CIN	C2	S1	1.32638	low	8.29462	8.19311	10.6705	9.6049	8.58094	12.0567	10.8612	4.26858	9.8932	4.2747	8.11625	11.1331	7.65678	7.76012	9.10824	7.90757	9.89301	10.1598	8.3552	10.1173	10.3213	9.4693	9.41221
GSM972091	67	Male	II	6.67134	GSE39582	pMMR	KRASm	C2	S2	-2.50463	low	8.67308	8.47992	10.6614	10.0765	8.19838	12.2199	11.2239	4.0401	9.33534	5.49272	8.06891	11.1893	7.87966	8.6107	8.78195	7.94033	9.77296	9.95538	8.18411	9.62407	10.5881	10.0854	8.45238
GSM972092	76	Female	II	866.083	GSE39582	pMMR	CIN	C1	S3	-4.12977	low	8.60464	8.45573	10.6197	9.69052	8.67133	11.8822	11.013	3.47266	8.58938	8.12369	8.17437	10.8933	7.77398	8.30066	8.66731	7.94379	9.8158	10.2981	8.19791	10.4508	10.4802	10.0765	9.44033
GSM972093	55	Female	II	382.594	GSE39582	pMMR	CIN	C2	S1	4.32712	high	8.61078	7.71271	10.7708	10.0454	8.92556	11.9947	10.8321	4.18652	9.44041	4.14263	8.29222	11.0646	7.82573	8.31002	8.92552	7.87445	10.1503	10.4253	7.87883	10.4094	9.92194	10.3287	9.24918
GSM972094	67	Female	II	989.168	GSE39582	pMMR	CIN	C3	S3	1.11305	low	9.0252	8.53437	10.4552	9.92881	8.48637	12.1727	11.2429	6.9804	9.38568	7.47016	8.42831	10.8634	8.20307	8.74707	9.04269	7.84413	9.65	10.0883	8.18144	10.2568	10.6741	10.4148	8.76962
GSM972095	50	Male	II	414.864	GSE39582	pMMR	CIN	C2	S3	-1.64061	low	8.88388	8.19412	10.6819	9.74129	8.92953	12.1081	10.7628	3.76589	9.25595	4.18583	8.82721	10.6878	8.04273	8.15013	9.17519	7.83912	9.66796	10.2543	8.18745	10.6749	10.4884	10.3871	9.60052
GSM972096	63	Female	III	-765.815	GSE39582	pMMR	CIN	C2	S1	5.32239	high	8.93348	7.31491	10.5231	9.7335	8.20704	11.7447	11.1205	4.61708	9.24052	4.17685	7.60596	11.0839	8.19495	8.69169	9.03644	8.09434	10.3405	10.0217	7.89168	9.9847	10.284	9.95614	8.52451
GSM972097	64	Male	III	667.559	GSE39582	pMMR	CSC	C3	S1	10.655	high	8.99367	7.03921	9.78571	9.00552	9.00034	10.7987	10.2251	4.71688	8.50346	5.17076	7.77091	9.51378	8.03406	8.14523	7.59557	7.6078	10.3528	9.81665	7.18734	10.0132	9.98337	9.86212	8.59166
GSM972098	66	Male	III	-235.483	GSE39582	pMMR	KRASm	C1	S2	0.818953	low	8.56848	7.74372	10.4718	9.42365	8.44249	11.8295	11.1269	4.40459	9.82735	8.17929	7.28143	10.5473	7.71422	8.39364	8.90453	7.95775	10.787	10.1499	7.61962	10.1038	10.4043	9.64434	8.42489
GSM972099	78	Male	III	-202.16	GSE39582	pMMR	CIN	C2	S1	7.98233	high	9.08028	8.47033	10.477	10.8577	8.95182	12.228	10.6965	4.70219	8.2932	4.52262	8.03872	10.4292	8.32971	8.49063	8.9929	8.21236	10.5407	10.2665	7.4384	10.9607	10.393	10.3082	8.40288
GSM972100	71	Female	III	202.786	GSE39582	pMMR	KRASm	C3	S2	1.88567	low	8.93192	7.37878	10.2868	9.3039	8.16987	11.742	11.1905	4.81347	9.14628	5.90893	7.49985	11.2796	7.74656	8.49917	8.96521	7.85018	10.2234	9.91188	7.85393	9.52129	9.97213	9.84312	8.08753
GSM972101	56	Male	III	867.901	GSE39582	pMMR	CIN	C1	S2	0.81797	low	8.97338	6.69004	9.52457	8.33953	7.55151	11.5221	11.1509	5.6326	8.07551	8.99203	7.94632	10.5744	7.4812	8.30397	8.88729	8.00654	10.1997	9.39355	6.42577	10.0143	9.36563	9.53448	7.7062
GSM972102	22	Male	III	2082.04	GSE39582	pMMR	CIN	C2	S2	-0.0714713	low	8.87085	6.17534	9.76446	8.9221	8.18567	11.4417	10.985	4.68629	7.01316	4.41088	7.6025	10.5242	7.51973	8.24769	8.08381	7.476	10.4449	9.6556	6.80569	9.23361	9.31968	9.71257	8.00133
GSM972103	66	Male	III	1053.76	GSE39582	pMMR	dMMR	C1	S3	-3.44576	low	9.17781	8.24277	10.5003	9.45662	8.34631	11.9351	11.3655	5.23362	8.54866	7.93764	8.08004	11.0836	7.45412	8.86268	8.70943	7.8661	10.0759	9.5275	8.11022	9.96369	10.2703	9.68991	8.74547
GSM972104	72	Female	III	1230.98	GSE39582	pMMR	CSC	C2	S3	0.457093	low	8.81622	7.52184	10.2401	9.3368	8.85721	11.4999	10.9902	3.99928	8.61546	4.07596	8.11281	10.6626	7.39979	8.88215	8.24273	7.7211	10.3291	9.83152	7.89281	9.87098	10.0281	9.82192	9.15325
GSM972105	53	Male	III	-48.5897	GSE39582	pMMR	CIN	C3	S1	11.6949	high	8.78919	6.96054	9.63762	9.16983	8.41583	12.3235	11.2676	6.07873	9.48955	5.63398	7.93022	10.0016	8.13432	9.08514	8.76377	7.80064	9.88107	9.43188	6.69932	10.4436	10.2473	10.1776	8.38552
GSM972106	96	Female	III	-133.526	GSE39582	pMMR	CIN	C2	S2	0.196019	low	8.51031	7.84899	10.4803	9.39454	8.42897	11.886	11.2334	4.28775	9.50406	4.28531	8.59668	11.184	7.79558	8.95687	9.03533	8.20468	9.88772	9.94017	7.70971	10.1183	10.5198	10.3732	8.82523
GSM972107	76	Male	III	849.859	GSE39582	pMMR	CIN	C3	S1	0.241222	low	8.49947	7.02616	10.386	9.13251	8.34517	11.6681	11.1379	4.85512	8.60581	6.80872	7.92656	10.7441	7.27413	7.54235	8.59949	7.56429	9.87499	9.61025	7.13599	10.3099	9.72168	9.84618	8.82762
GSM972108	64	Male	III	568.775	GSE39582	pMMR	CIN	C2	S1	2.30662	high	8.49669	8.44006	10.6579	10.5332	8.72482	11.7759	10.8291	4.44007	8.19953	4.14139	8.73812	11.0325	8.07245	8.04929	8.53025	8.37598	9.874	10.3922	7.44142	10.4781	9.71143	10.4156	9.56864
GSM972109	96	Male	III	560.34	GSE39582	pMMR	dMMR	C1	S2	-2.87103	low	9.31599	7.44993	10.2988	9.29121	7.92304	11.9133	11.5632	3.95191	9.11474	6.86807	8.58746	11.2016	7.94623	9.14149	9.00769	7.88913	9.98983	9.74118	6.73958	9.44676	10.1403	10.3297	8.89398
GSM972110	76	Male	III	620.663	GSE39582	pMMR	KRASm	C1	S2	-4.31998	low	9.01963	7.54907	9.96778	9.40104	7.66582	11.9253	11.7475	4.68245	7.97502	7.26947	8.29574	11.2134	7.60199	9.10752	8.85622	7.91583	9.86854	9.64893	7.58628	9.63617	9.74791	9.98583	7.93505
GSM972111	63	Male	III	787.131	GSE39582	pMMR	KRASm	C3	S1	4.63952	high	9.39767	7.03222	10.2245	8.21664	8.38006	11.2841	11.3849	4.62476	8.33665	4.61024	8.37145	10.4588	7.30817	8.53753	8.48398	8.11812	9.83912	9.30134	6.81609	10.0504	9.51284	9.10696	7.9688
GSM972112	64	Female	III	1603.75	GSE39582	pMMR	CSC	C3	S3	-1.61507	low	9.06233	6.60196	9.77082	9.10495	8.46276	11.591	11.4254	4.9658	7.27503	6.26714	8.19625	10.7042	7.99066	8.67845	7.90709	7.70844	10.028	9.79101	7.36076	9.34234	9.47614	9.92252	8.17872
GSM972113	63	Female	III	1333.94	GSE39582	pMMR	CSC	C3	S3	5.55735	high	9.11495	6.92551	10.0455	9.05853	8.80112	11.5609	11.2381	5.46621	8.2997	4.27003	8.26129	10.3708	7.76913	8.0854	8.81454	7.93091	10.225	9.84407	7.1655	9.81335	9.79956	9.9115	8.88813
GSM972114	73	Male	III	281.672	GSE39582	pMMR	KRASm	C2	S2	-0.544205	low	9.03762	7.80354	10.2886	8.70009	8.43744	11.8032	11.3179	4.45911	8.89132	4.73335	8.094	11.4236	7.26152	9.06754	8.74605	7.72844	9.88313	9.57999	8.08682	9.74854	10.418	9.8383	8.16407
GSM972115	59	Female	III	206.082	GSE39582	pMMR	CIN	C3	S1	7.28926	high	8.41893	7.9778	10.0125	9.46631	7.68434	11.3884	10.5569	5.35218	9.37224	4.41669	8.20376	10.7395	7.66906	8.22701	8.41857	7.74333	9.60259	9.62264	7.56664	9.57638	9.78284	10.1415	8.45793
GSM972116	79	Female	III	544.263	GSE39582	pMMR	CIN	C2	S2	0.391419	low	9.31417	7.66963	9.83738	9.59454	8.65423	11.5816	10.5183	4.47476	8.31121	4.45731	8.10178	10.4328	7.61624	8.65479	8.33429	7.49394	10.2659	10.0937	7.67314	9.35168	9.89782	10.2141	8.48691
GSM972117	78	Female	III	2053.66	GSE39582		dMMR	C2	S3	-10.274	low	9.0705	7.56459	9.88051	9.6005	8.25795	11.9121	10.8748	4.62164	8.59423	5.95479	8.14043	10.333	7.59589	8.84836	8.53678	7.31815	10.3012	9.87149	7.99324	9.54284	10.0964	9.83566	7.82001
GSM972118	64	Male	III	-369.192	GSE39582	pMMR	CIN	C1	S2	2.6345	high	9.11404	8.02829	10.3023	9.46022	8.80488	12.3357	11.008	4.93421	8.6444	8.61743	8.24905	10.4572	7.49685	9.24702	9.18206	7.45719	9.88173	10.242	7.91788	10.0857	10.7638	9.58886	9.59743
GSM972119	96	Male	III	-152.137	GSE39582	pMMR	CIN	C2	S1	6.70526	high	8.35117	8.1476	10.5667	10.025	8.60664	11.594	10.9228	4.42113	9.67747	4.59199	7.80265	11.1257	6.98216	8.59835	8.683	7.60716	10.3557	9.89682	7.94212	10.5249	9.47567	9.82843	8.75422
GSM972120	96	Female	III	1050.88	GSE39582	pMMR	CIN	C2	S3	-7.70219	low	8.59851	7.99903	10.2655	9.7127	8.40129	12.1549	11.2749	4.62863	8.46517	6.13007	8.51419	11.1299	7.7761	9.27597	9.02384	7.6024	10.7541	9.85681	8.23194	10.2066	10.0001	9.86366	8.05847
GSM972121	96	Male	III	730.229	GSE39582	pMMR	KRASm	C2	S2	1.0124	low	8.64055	7.2123	10.2321	9.23395	8.46094	11.9532	11.0487	4.52826	9.39355	4.63779	7.97594	10.3653	7.79969	9.0873	8.9082	7.16152	9.98874	10.0349	7.95299	9.69119	10.1869	9.69291	8.33531
GSM972122	97	Female	III	-360.226	GSE39582	pMMR	CIN	C1	S2	3.08458	high	7.95508	7.72482	10.5282	10.4114	7.94883	11.9895	11.1622	4.61484	9.34495	8.39428	8.18798	11.3658	7.37887	8.22593	9.54986	7.70447	10.4769	10.0346	8.30722	10.5351	9.85063	9.66849	8.35448
GSM972123	53	Male	II	11.5898	GSE39582	pMMR	CIN	C3	S1	6.70495	high	8.65877	7.22496	10.2496	9.79176	8.45769	12.2188	11.2827	7.64874	9.80441	7.5173	8.47568	11.4385	7.47089	9.12188	9.31085	8.04639	10.1444	9.88038	7.15073	10.1847	10.2764	9.91739	8.74353
GSM972124	49	Female	II	743.301	GSE39582	pMMR	CIN	C3	S1	1.01739	low	8.79449	7.27838	10.1872	9.26566	8.35132	11.9072	10.9213	5.14014	8.54563	4.27567	9.02562	10.9802	7.4998	9.21163	8.9184	7.85372	10.2537	9.79126	7.82348	10.1699	9.91884	10.422	8.23661
GSM972125	64	Female	II	674.486	GSE39582	pMMR	CIN	C2	S1	1.4702	low	9.16256	7.35494	10.2805	9.53709	8.79517	11.8386	10.7521	3.91253	8.71544	4.46879	7.98336	10.734	7.09918	8.61361	8.96437	8.04674	10.4166	9.84563	7.74341	10.0703	10.0575	9.76664	8.41966
GSM972126	61	Male	II	-490.229	GSE39582	pMMR	CIN	C1	S1	-0.910592	low	8.1255	8.22622	10.4261	10.5987	8.11993	12.0864	10.749	4.57226	9.25722	7.15876	8.78944	11.4287	7.12803	9.20658	9.1798	8.09082	10.3031	10.001	8.29428	10.9224	9.81964	10.2755	9.0189
GSM972127	66	Female	II	610.988	GSE39582	pMMR	CIN	C2	S1	3.92884	high	8.60182	7.77187	9.96515	9.44893	8.81825	11.7116	10.689	4.45094	9.18521	4.36747	8.24405	10.7764	7.50884	8.94396	9.1183	7.54127	9.98727	10.1729	7.44888	10.5866	10.0276	9.8795	8.86468
GSM972128	64	Male	II	960.576	GSE39582	pMMR	CIN	C2	S1	1.39934	low	8.54028	7.36201	10.3385	9.74736	8.64636	12.302	11.3615	4.67046	8.16587	4.34822	9.6177	11.3048	7.60005	8.20394	9.1542	8.27649	9.88566	10.1024	7.55338	10.4841	10.2937	10.2623	8.94398
GSM972129	76	Male	II	761.097	GSE39582	pMMR	dMMR	C2	S2	-6.79827	low	9.1542	7.26284	10.2324	9.13448	8.49751	11.8625	11.7185	4.46525	8.81951	6.22224	8.55083	10.915	7.60743	9.56813	9.1842	8.55995	10.1542	9.93084	7.72326	10.0796	10.5757	9.51972	8.3817
GSM972130	76	Male	II	-81.4064	GSE39582	pMMR	CIN	C3	S1	4.64791	high	8.16912	7.8192	10.4959	9.26714	8.14382	12.1593	11.2547	4.80345	9.50031	4.51433	8.51111	11.0411	7.75438	9.45837	9.66038	7.88652	10.1191	10.0717	7.43435	10.651	10.342	8.70852	8.60811
GSM972131	78	Female	II	1052.77	GSE39582	pMMR	CSC	C2	S1	1.95253	high	8.75563	7.97574	10.0741	9.42164	8.73213	11.79	10.8909	3.88316	9.39361	4.69326	7.98234	10.649	7.64336	8.17632	9.03491	8.00215	10.0989	9.831	7.68643	10.1071	10.0811	9.82067	8.59054
GSM972132	87	Female	II	96.0261	GSE39582	pMMR	CIN	C2	S1	2.62689	high	9.40188	8.01937	10.5522	9.734	9.04466	11.8723	11.3802	4.31739	9.59244	4.38013	8.07488	10.7933	8.3034	8.65537	8.71628	8.2459	9.52733	10.1446	7.67822	10.8368	10.352	9.81927	9.2688
GSM972133	64	Male	III	1076.36	GSE39582	pMMR	CIN	C2	S3	-1.36058	low	8.50363	7.56018	9.93484	9.24701	8.14001	11.6166	10.8555	4.37574	8.776	4.46085	8.68336	11.0592	7.63046	8.64518	8.53525	7.3631	9.95375	9.90731	8.21136	9.64445	9.75779	10.5365	8.59084
GSM972134	74	Male	III	795.932	GSE39582	pMMR	CIN	C2	S2	-1.28903	low	8.65235	8.36006	10.3716	10.2042	8.56571	12.0655	11.0277	4.03037	8.99585	4.25013	8.34931	10.8324	7.7429	9.27103	8.90768	7.40588	10.6026	10.2537	8.41278	9.97132	10.0281	10.2351	9.61851
GSM972135	78	Female	II	-503.446	GSE39582	pMMR	KRASm	C2	S2	-4.18607	low	8.97457	6.59392	10.5046	9.30335	8.14303	12.1575	11.3326	4.30188	8.45386	4.28159	8.76136	11.2199	7.93367	9.05938	9.24696	7.41074	10.9507	10.2987	8.07836	9.84844	10.821	10.3439	9.20801
GSM972136	54	Male	III	275.036	GSE39582	pMMR	CIN	C3	S1	2.31277	high	8.91821	8.71808	10.5237	9.76831	8.95145	12.1753	10.6773	7.35616	9.53498	7.39127	8.86529	11.3573	8.1021	8.28127	8.74751	7.51057	10.6896	10.2877	8.98668	10.9569	10.264	10.4753	9.17239
GSM972137	68	Male	II	79.9536	GSE39582	pMMR	CIN	C3	S1	4.35859	high	8.30784	7.94631	10.6045	9.57663	8.15659	12.2937	10.9005	5.25239	9.83718	6.65532	9.62004	11.6739	7.93387	9.30054	9.24772	7.88495	10.7596	10.2254	8.21262	10.9262	10.06	10.828	8.51183
GSM972138	77	Male	II	35.9979	GSE39582	pMMR	CIN	C1	S2	0.88561	low	9.06464	8.70946	10.4491	9.29758	8.13039	12.3389	10.9629	4.25824	9.19835	7.9229	7.76514	11.2455	8.0107	9.65465	8.70015	8.0524	10.3184	10.4804	7.42215	10.2413	9.86151	10.2832	9.10436
GSM972139	69	Female	III	-67.8329	GSE39582	pMMR	CIN	C2	S1	4.11464	high	8.43691	8.56866	10.5049	10.266	8.39057	12.3574	10.4081	4.11884	8.58022	4.60914	8.51711	11.2406	7.77364	8.30535	8.85567	7.60472	10.5111	10.1934	8.10272	10.4232	9.74559	9.91541	9.01444
GSM972140	64	Male	II	1001.01	GSE39582	pMMR	CSC	C1	S3	-2.72945	low	9.18616	7.26392	10.3404	10.0916	8.77882	11.8782	11.22	4.33741	7.39023	6.67801	7.82846	10.7277	8.11691	8.64339	8.6499	7.80648	10.3658	10.0579	8.23672	9.43472	10.6726	9.70772	8.59033
GSM972141	58	Male	III	943.385	GSE39582	pMMR	CIN	C2	S3	1.94413	high	8.41251	8.28277	10.5954	10.2113	8.73122	12.1468	11.0397	4.29209	8.15768	4.34701	8.63972	11.3876	7.94836	8.21606	8.80621	7.55692	11.1047	10.2747	7.67017	10.4316	10.1885	10.5331	9.60041
GSM972142	86	Female	III	250.39	GSE39582	pMMR	CIN	C2	S1	0.745026	low	8.23213	8.36114	10.3448	10.8424	8.52753	11.9574	10.5188	4.32793	9.06496	4.18738	8.37128	11.5592	8.26617	8.32483	9.1104	7.80196	10.7051	10.4458	8.7241	10.5085	10.4639	10.2872	9.64439
GSM972143	57	Male	II	576.877	GSE39582	pMMR	CIN	C1	S1	1.24874	low	8.90604	8.38342	10.365	10.5325	8.40924	12.1751	11.1954	5.01801	9.00964	8.98902	7.98714	11.4938	8.18207	8.70501	9.21267	8.11626	10.5595	10.0857	7.72674	10.9248	10.284	9.88243	8.7502
GSM972144	63	Female	II	63.8129	GSE39582	pMMR	CIN	C2	S1	7.32456	high	8.29174	8.82319	10.1857	10.0005	8.2701	12.0429	10.6668	4.46512	9.26257	4.43597	8.29982	11.0596	7.87791	8.32772	8.65364	7.65717	9.88396	10.0341	7.74817	10.4072	9.9238	10.0035	9.43577
GSM972145	63	Female	III	725.823	GSE39582	pMMR	CIN	C2	S1	-1.66458	low	8.46534	7.63997	10.0732	10.0135	8.20049	11.9759	10.6939	4.75242	8.85033	4.23869	8.05629	11.2127	7.75808	8.25722	8.88945	7.64982	10.1534	10.0296	7.96982	9.76087	9.58645	10.3952	8.83463
GSM972146	60	Male	III	450.303	GSE39582	pMMR	dMMR	C2	S2	-5.33019	low	8.81943	7.85408	10.203	9.45142	8.57149	12.0477	11.2138	4.29831	8.46954	4.51386	8.0851	10.997	7.89695	9.0473	8.77328	7.74049	9.97924	10.3504	8.22056	9.31756	10.0093	9.91727	8.76297
GSM972147	79	Male	II	142.935	GSE39582	pMMR	CIN	C2	S2	-6.03396	low	8.51032	7.9834	10.63	10.2949	8.34934	12.1507	10.9426	3.90337	8.87844	4.20246	9.08604	11.4039	7.70494	8.88172	9.39675	8.06041	9.92352	10.2657	8.49759	10.3847	10.3807	10.4142	8.72509
GSM972148	59	Male	III	461.824	GSE39582	pMMR	CIN	C3	S1	-0.172313	low	8.57179	8.38162	10.5728	10.582	9.36975	11.7774	10.7612	5.20871	10.172	4.4172	8.55123	11.0708	7.14875	9.21822	9.0081	7.65409	10.1636	9.9976	8.06621	10.3184	9.9659	9.91509	9.47919
GSM972149	64	Male	II	34.4225	GSE39582	pMMR	CIN	C3	S1	7.45962	high	8.41899	6.9468	10.2557	9.11846	8.43828	11.829	11.0275	4.70463	9.50094	4.68971	7.89769	10.8746	7.51078	9.27708	8.05983	7.61805	9.19897	9.81995	7.17544	9.93927	9.40884	9.04119	8.45965
GSM972150	55	Female	III	725.936	GSE39582	pMMR	CIN	C3	S1	1.37102	low	8.19523	7.78383	9.69013	10.3772	7.81547	12.0966	10.4028	4.68272	9.29873	4.6008	8.6933	11.2494	7.7875	8.5999	8.82961	7.39471	10.1085	9.91149	7.41617	10.0589	10.0983	10.4955	8.6943
GSM972151	75	Female	III	191.55	GSE39582	pMMR	KRASm	C2	S2	1.89474	low	8.71292	9.03582	10.573	10.0161	8.18348	11.9376	10.9265	4.45969	8.30066	4.27144	8.01063	11.2132	7.83696	8.48399	8.36118	7.83726	9.82162	10.0703	8.09542	10.1797	9.35597	10.1295	8.61439
GSM972152	70	Female	III	78.1271	GSE39582	pMMR	CIN	C2	S1	-0.37484	low	8.47472	8.10469	10.3232	10.2013	8.12469	11.8851	11.208	3.98703	8.56907	4.09758	8.31104	11.9318	7.93825	8.27883	9.44873	7.98738	10.2538	10.2391	8.40636	9.97941	10.3974	10.285	8.55644
GSM972153	71	Male	II	515.134	GSE39582	pMMR	CIN	C1	S2	0.253116	low	8.5823	7.74139	10.5815	10.1996	8.64095	12.4124	10.6818	4.27492	8.27619	8.07443	8.3751	11.2239	7.59322	8.99125	9.15522	7.69485	9.77818	10.0542	8.10485	10.5053	9.99727	10.2857	9.13823
GSM972154	49	Female	III	122.405	GSE39582	pMMR	CIN	C1	S2	-1.13745	low	8.15564	8.06377	10.7059	10.2163	7.98127	12.1162	10.7791	4.23644	8.31673	7.10533	8.82772	11.3441	8.12639	8.24435	9.31023	7.23065	10.818	10.3098	8.19543	10.3328	9.8824	10.3016	9.33358
GSM972155	42	Male	III	-290.634	GSE39582	pMMR	CIN	C2	S2	-1.05935	low	8.63689	7.91245	10.728	10.0209	8.61983	12.1659	11.506	3.99248	8.34167	5.43432	8.15897	11.2028	7.894	8.4998	9.54905	7.93365	9.9919	10.1648	7.89956	9.38249	10.2813	10.2917	8.61657
GSM972156	67	Male	III	347.511	GSE39582	pMMR	CIN	C2	S2	0.818611	low	8.49483	7.64007	10.4153	9.88161	8.81618	12.5236	10.9636	4.5279	9.25835	4.48544	8.44899	10.752	7.43935	8.17119	9.32194	8.51577	9.81417	10.1055	7.54885	9.86756	9.69091	10.4794	8.82701
GSM972157	57	Male	III	240.627	GSE39582	pMMR	CIN	C2	S1	0.0814758	low	8.44369	7.82708	10.3966	10.1219	8.49888	12.0412	10.8127	3.90019	9.24956	4.19177	8.28715	11.4353	7.7248	8.85644	8.92173	7.54593	10.2769	10.1102	7.97599	10.3046	10.0022	10.0267	9.30782
GSM972158	45	Female	III	1661.85	GSE39582	pMMR	CSC	C1	S3	-6.36795	low	8.69264	7.74576	10.5285	9.99081	8.45988	11.9244	11.1856	4.35717	8.19056	7.30871	8.40979	10.7817	7.6978	8.60585	8.65288	7.98841	9.79871	10.046	8.27465	9.89298	9.82528	10.1814	8.83981
GSM972159	67	Male	III	201.764	GSE39582	pMMR	KRASm	C2	S2	-2.58171	low	8.96642	8.11418	10.5042	9.97012	8.25427	12.3319	11.338	3.71287	7.55111	4.32282	7.56657	10.8655	7.66432	8.74947	8.89591	7.53948	9.98714	10.0193	8.18534	9.35429	10.0485	9.88805	8.95863
GSM972160	73	Male	II	746.715	GSE39582	pMMR	CIN	C3	S1	1.15918	low	8.37161	7.34179	10.3575	9.94158	8.60967	12.6904	11.2041	6.3391	9.7292	5.14226	8.78867	10.7135	7.5103	8.1639	8.9357	7.47887	10.0345	9.75447	7.55522	9.83945	9.97133	10.4757	9.31286
GSM972161	91	Female	II	-383.015	GSE39582	pMMR	CIN	C3	S2	2.37239	high	8.68494	7.3808	10.6925	9.40611	8.77121	12.2948	11.3199	4.70094	10.1944	6.70297	7.63548	11.2737	7.20996	8.39637	8.97561	7.94673	10.1191	10.1795	8.34465	9.97424	10.2939	8.92477	8.84022
GSM972162	73	Female	III	903.612	GSE39582	pMMR	CIN	C2	S3	-0.579351	low	8.42637	8.272	10.3428	9.81416	8.5562	12.0693	11.0099	4.28803	9.04354	4.29794	8.07291	11.0132	7.81767	8.45712	8.60239	7.37845	10.2102	10.1175	7.74091	9.62963	9.90795	10.0122	9.3805
GSM972163	71	Male	II	638.866	GSE39582	pMMR	CIN	C2	S2	-0.334185	low	8.40123	8.34739	10.228	9.91365	8.41446	11.971	10.5856	4.64449	8.46967	4.18441	7.92392	10.8215	7.37241	8.08793	8.85562	7.77493	10.2273	9.82451	8.34628	10.2632	9.8156	10.5317	8.98066
GSM972164	70	Male	III	629.861	GSE39582	pMMR	CIN	C1	S1	0.293257	low	8.49757	8.2909	10.6968	10.689	8.84339	12.3063	11.0505	3.91863	8.17428	7.57924	8.4248	11.2314	7.7861	8.56671	9.29809	7.431	10.0181	10.2377	8.30655	10.2261	10.175	10.5673	9.17811
GSM972165	67	Male	II	607.113	GSE39582	pMMR	CIN	C2	S3	0.987037	low	8.75312	7.73169	10.2611	9.85	8.77603	11.9283	11.0159	4.59013	7.97975	4.36616	8.39213	10.2908	7.7806	8.3347	8.73938	7.59192	10.2049	10.0756	8.36436	10.1708	10.116	10.092	8.97411
GSM972166	42	Female	III	253.147	GSE39582	pMMR	CIN	C2	S2	1.59755	low	8.13141	7.93229	10.4477	10.4185	8.6479	11.8363	11.2646	4.22751	8.13696	4.33739	7.92168	11.2851	7.83287	8.84295	8.96707	7.37835	10.049	10.1577	8.33712	9.85074	9.53932	10.3064	8.93863
GSM972167	47	Male	II	995.947	GSE39582	pMMR	CIN	C2	S1	-0.734474	low	8.12006	8.45668	10.5791	10.403	8.53096	12.0797	10.669	4.22693	8.82224	4.42368	8.44761	11.0781	7.27708	8.27172	8.86176	8.03219	10.1707	10.0963	8.21834	9.97081	9.86232	10.5013	9.31662
GSM972168	76	Male	III	1063.52	GSE39582	pMMR	dMMR	C2	S2	-6.26297	low	9.10154	7.15626	10.1785	9.4539	7.9712	11.9575	10.9871	4.43731	9.22072	4.46835	8.02925	10.7577	7.81791	8.52786	8.52957	7.97223	10.6163	10.2755	7.83376	9.55934	10.3899	9.80078	8.03176
GSM972169	50	Male	II	381.178	GSE39582	pMMR	CIN	C3	S1	2.10562	high	8.19994	7.7895	10.4882	10.1446	8.3943	12.2738	10.9095	5.11048	8.15916	5.41489	8.45374	11.1074	7.26938	8.48065	8.64438	7.64056	9.84841	10.3392	7.5995	10.4156	9.97923	10.0808	9.0794
GSM972170	67	Female	III	633.964	GSE39582	pMMR	CIN	C3	S1	0.0688618	low	8.56484	7.78294	10.1355	10.0452	8.85474	12.5196	11.0503	5.96677	8.56498	4.20347	8.5226	11.2997	7.7076	8.95678	8.53946	7.48491	11.1513	10.2948	7.87389	11.2225	10.0249	9.95796	8.99236
GSM972171	70	Female	III	2063.48	GSE39582	pMMR	dMMR	C1	S3	-14.8491	low	8.55913	7.60759	10.0967	9.92583	8.29101	12.246	11.2156	4.57171	9.53663	9.44396	8.24618	10.0519	7.99728	8.88252	9.22141	7.42837	9.9699	10.2627	8.01366	9.1759	10.0901	9.76936	8.66789
GSM972172	88	Female	II	-34.9529	GSE39582	pMMR	dMMR	C3	S1	10.9632	high	8.84946	7.70575	10.3997	8.62413	9.33402	11.5742	11.1164	5.42082	7.46335	4.39079	7.82685	10.4816	6.3371	7.45663	8.54952	8.13658	9.92385	9.53775	7.56111	10.4195	10.0596	9.19309	7.26589
GSM972173	59	Female	II	37.2368	GSE39582	pMMR	CIN	C3	S1	6.10545	high	9.07662	8.06551	10.2306	9.36012	8.09793	11.5848	11.1798	5.00317	8.48125	4.61658	8.28037	10.6264	7.78921	7.58302	8.45821	8.31463	9.69686	9.53111	6.70906	10.666	10.0361	10.0991	8.62644
GSM972174	75	Male	III	-15.3491	GSE39582	pMMR	CIN	C2	S1	6.63315	high	9.06573	7.73628	10.4385	8.92195	8.39775	11.8259	10.8735	4.03956	8.59055	4.63849	8.64817	11.0028	7.10817	7.97794	8.40476	8.14672	9.87864	9.49566	7.22426	10.6664	9.66989	9.96874	8.2718
GSM972175	83	Female	III	-78.8849	GSE39582	pMMR	CIN	C3	S1	10.0048	high	8.71041	7.83662	10.9423	9.13935	8.56528	11.6899	11.8573	4.89737	7.892	4.71839	8.25784	10.7514	7.0175	8.8931	8.66405	8.36511	9.70891	9.15889	6.45086	10.479	10.1916	9.80894	8.5903
GSM972176	85	Female	III	863.983	GSE39582	pMMR	CIN	C3	S1	5.26331	high	8.83754	7.7225	10.4837	8.92293	8.84057	11.8383	10.965	5.87446	9.01112	6.98101	8.49814	10.5341	7.34494	8.57065	8.38832	7.97015	9.16856	9.46163	7.26418	9.68635	9.89573	10.0586	9.3516
GSM972177	71	Male	II	497.437	GSE39582	pMMR	CIN	C3	S1	11.687	high	8.76525	6.91442	10.5924	7.99933	8.69975	11.5581	10.8944	5.29248	8.34965	4.95792	7.2814	10.185	6.65822	8.36027	7.7374	7.65364	9.11213	9.09235	6.93821	9.68655	9.77663	9.03057	8.27656
GSM972178	69	Female	III	314.984	GSE39582	pMMR	KRASm	C2	S2	6.1433	high	9.25673	8.64796	10.6789	8.76816	8.40906	11.5789	10.9487	3.95819	8.82119	4.26075	7.93725	11.0665	7.49839	8.25687	8.5377	7.84249	9.3341	10.1003	7.74877	9.33134	10.1804	9.68827	8.96889
GSM972179	77	Male	II	2091.53	GSE39582	pMMR	CIN	C2	S1	7.46601	high	8.9571	7.44254	10.7265	9.00086	8.5574	11.7737	10.7795	4.4069	8.26514	4.35935	7.69469	9.89292	6.85501	8.27553	7.95698	7.88443	9.40559	9.57749	6.42512	10.3804	9.8264	9.03869	8.45652
GSM972180	66	Female	II	1686.68	GSE39582	pMMR	dMMR	C1	S3	-8.11948	low	8.75698	7.34927	10.5672	9.01556	8.17599	12.0095	11.7262	5.01833	7.99641	8.73985	8.38007	10.2672	7.44684	9.6598	9.06401	8.52318	9.31041	9.69823	7.08123	9.84929	10.7155	9.23042	8.58972
GSM972181	69	Male	III	1430.4	GSE39582	pMMR	CSC	C2	S3	7.22802	high	9.15098	7.16612	10.4795	9.06345	9.09874	11.583	11.0509	4.37148	8.09581	4.71273	8.00707	9.31752	6.89789	8.40374	7.46286	8.1199	9.73487	9.51971	6.9594	9.52747	9.94864	9.76568	8.92128
GSM972182	53	Male	II	-52.4148	GSE39582	pMMR	CIN	C3	S1	10.8781	high	8.65866	7.14267	10.8803	8.03261	7.97053	11.9823	11.5996	7.28488	9.96929	4.48935	8.26078	10.8276	7.68204	8.57463	8.51149	8.61095	9.56416	9.81141	6.07696	10.5092	10.3394	9.47761	8.41808
GSM972183	62	Female	III	-562.822	GSE39582	pMMR	KRASm	C1	S2	3.29354	high	8.34474	7.57184	11.0214	8.10601	8.53956	12.0233	11.6358	4.45571	5.14047	7.62235	8.06391	10.158	7.8398	8.39389	8.4547	7.79158	9.10344	9.74272	6.77344	9.22571	10.5468	9.93507	8.68618
GSM972184	70	Female	II	1020.32	GSE39582	pMMR	CSC	C2	S2	-6.37852	low	9.03031	6.75853	9.43213	9.17311	7.58612	11.1685	11.7547	4.08136	9.21463	4.56729	8.5202	10.5257	8.67772	8.20799	8.42169	7.86677	10.1405	9.40753	7.70069	8.89707	10.0804	10.2613	8.26081
GSM972185	58	Female	III	-609.752	GSE39582	pMMR	CIN	C3	S1	13.7665	high	8.76396	7.57424	10.7222	9.04141	7.94119	12.129	11.2956	5.59554	7.91092	4.52968	7.43189	11.0064	7.08087	8.29189	8.73694	8.34664	9.10658	9.44799	6.75826	10.3934	10.3272	9.1362	8.07473
GSM972186	50	Female	III	1305.81	GSE39582	pMMR	CSC	C2	S1	4.73004	high	9.55093	7.74552	10.4969	8.62066	10.0815	11.4339	11.2063	4.16909	8.025	4.65443	7.6888	9.69973	6.80471	8.82918	7.85334	8.11194	9.80056	9.522	6.65348	9.78808	9.87057	9.64653	8.34793
GSM972187	62	Male	II	882.928	GSE39582	pMMR	dMMR	C3	S3	-1.61206	low	8.94375	7.86987	10.8918	9.20609	9.18349	12.1355	11.3148	5.30683	8.24291	4.41632	8.06	10.8988	7.44744	9.1244	8.77831	8.21259	10.0277	9.9658	8.12085	9.76545	10.1937	9.87292	8.35806
GSM972188	58	Female	III	221.12	GSE39582	pMMR	CIN	C3	S1	5.04075	high	8.91541	7.40542	11.0564	9.66922	8.77315	11.8749	11.2867	5.00925	8.5643	4.55998	7.92135	10.8784	6.96526	8.26208	8.30383	8.40909	9.58326	9.46161	7.55621	9.93456	10.3994	9.30901	8.26712
GSM972189	63	Male	III	1587.88	GSE39582	pMMR	dMMR	C1	S3	-9.53726	low	8.61785	8.77932	10.839	9.53707	8.66438	12.232	11.3627	3.97744	9.71503	8.27434	8.51172	11.299	6.91756	8.83915	9.58522	8.39921	10.3865	10.3794	8.36205	9.85938	10.5547	10.3142	8.61064
GSM972190	68	Male	II	-129.109	GSE39582	pMMR	CIN	C2	S1	5.83783	high	8.27714	8.19132	10.8419	9.46688	8.59815	11.9731	10.8578	4.33278	8.91696	4.39037	7.56545	10.9271	7.52408	7.39254	8.68329	8.26286	9.3697	10.0445	7.80271	11.0269	9.82856	10.0418	9.13699
GSM972191	49	Male	III	-134.799	GSE39582	pMMR	KRASm	C2	S2	-2.82841	low	9.16233	8.74379	10.6738	9.8376	8.53578	12.2749	10.8617	4.89658	8.90062	5.10449	7.98008	10.9865	7.94215	9.43415	8.72313	7.75832	10.8696	10.05	8.17012	10.172	11.1385	10.0543	8.91879
GSM972192	72	Female	II	919.39	GSE39582	pMMR	dMMR	C2	S1	-0.732456	low	9.00879	7.89635	10.7102	8.94083	8.70013	11.647	11.0733	4.32324	8.44502	4.3723	7.32933	10.1249	7.18735	8.47975	7.91932	8.08559	9.44819	9.64077	7.71479	10.3623	9.65214	9.60226	7.74493
GSM972193	51	Female	III	96.0029	GSE39582	pMMR	CIN	C3	S1	6.88209	high	9.29039	7.81089	10.7788	8.7815	8.93441	11.6881	11.3681	4.6143	9.1056	4.4885	8.45015	10.4835	6.8553	8.14726	8.57475	7.81241	9.82687	9.57238	6.92655	11.1821	9.78767	9.86437	8.34815
GSM972194	43	Male	III	470.97	GSE39582	pMMR	CIN	C3	S1	12.3422	high	8.94498	7.55826	10.5277	8.86644	8.80623	11.8755	11.3441	8.6927	9.54995	8.32118	7.35903	10.6923	6.90177	7.94303	8.60658	8.72572	10.0578	9.2963	6.34779	10.8328	10.2933	9.46757	8.55962
GSM972195	54	Female	II	591.913	GSE39582	pMMR	KRASm	C2	S2	-2.79883	low	9.35079	6.98187	10.8523	8.11769	8.43155	11.7556	11.7194	3.7338	8.64986	5.27821	7.57464	10.5325	7.20977	9.25248	8.44143	8.51376	9.71622	9.46888	6.64145	9.77865	10.5187	9.13123	7.60993
GSM972196	69	Female	II	581.071	GSE39582	pMMR	dMMR	C2	S2	-3.92703	low	9.30821	7.3966	10.9386	8.83934	8.4516	11.9922	11.7208	4.34992	8.10712	5.36852	8.37466	10.5998	6.95829	8.86676	8.96034	8.38538	9.73876	9.87312	7.17016	9.91458	10.3336	9.99355	7.93265
GSM972197	78	Female	II	90.0274	GSE39582	pMMR	KRASm	C1	S2	-2.96668	low	9.52576	7.46723	10.9032	8.6877	8.50326	12.3102	11.4191	3.99282	8.31551	6.50113	7.50523	10.3657	6.98669	8.734	8.80785	7.77683	9.2796	9.69885	7.28968	9.66615	10.3792	9.32005	7.88514
GSM972198	52	Female	III	-28.6395	GSE39582	pMMR	CIN	C2	S1	2.70918	high	8.20212	7.91158	10.6195	9.97865	8.18662	11.9165	11.3351	3.81518	9.77541	4.37376	9.01351	11.6886	7.66189	7.67004	9.18493	8.3171	9.94367	9.83311	7.8319	9.56435	10.1665	10.5989	8.32693
GSM972199	73	Male	III	-40.7524	GSE39582	pMMR	CIN	C3	S1	5.19094	high	8.63858	8.09702	10.6276	9.30621	8.64437	12.1808	11.2981	4.97713	8.78608	4.23952	9.27128	10.8301	7.75713	9.08248	8.70934	8.12204	9.92127	9.74082	7.15854	10.4715	10.4653	10.713	8.78622
GSM972200	61	Male	II	255.848	GSE39582	pMMR	CIN	C3	S1	3.2892	high	8.58824	7.76549	11.056	9.12113	8.57919	11.9694	11.52	5.22072	7.75496	4.90294	8.72562	10.7882	7.27887	8.62963	8.89314	8.24489	10.1975	9.97812	6.38549	10.5847	10.5551	9.47923	9.4458
GSM972201	78	Male	III	1337.32	GSE39582	pMMR	CIN	C2	S1	0.806748	low	8.92821	7.75424	10.3857	10.2469	9.30929	11.4906	10.8027	4.30695	8.77528	5.11167	8.1536	10.116	8.00578	8.09405	8.2924	7.74009	10.73	10.1352	7.16505	10.3745	10.0851	10.034	9.15834
GSM972202	57	Female	III	504.48	GSE39582	pMMR	CIN	C2	S1	-1.00114	low	8.63687	8.85234	10.9455	9.47195	8.29995	12.218	11.359	4.01447	8.14693	4.19134	9.1432	11.0397	8.15462	8.95994	9.3857	8.34969	10.1715	9.76988	7.62782	11.0771	10.0664	10.5521	8.59441
GSM972203	66	Female	III	944.766	GSE39582	pMMR	CIN	C2	S3	-0.733915	low	9.27301	7.83577	10.9663	9.7972	8.7809	11.0555	11.6238	4.21506	8.91503	4.31788	7.90122	10.4434	6.77251	8.38341	8.49357	8.21242	9.67895	9.55129	7.18472	10.5226	10.146	9.5576	8.15927
GSM972204	78	Male	II	1121.45	GSE39582	pMMR	CIN	C1	S3	0.770241	low	9.06069	8.10998	11.0137	9.90323	9.2947	11.8127	11.139	5.31759	8.47008	8.91859	7.90214	10.6427	7.8152	8.39695	8.89546	7.96397	9.68878	9.86301	8.21158	10.5071	9.73488	10.3121	8.92018
GSM972205	76	Male	II	1582.76	GSE39582	pMMR	CIN	C2	S3	-2.12248	low	9.06627	8.56005	11.2209	9.7991	8.73249	12.0035	11.4001	4.6774	8.45306	4.86221	7.95101	10.9551	6.88965	8.67555	8.61207	8.08142	9.64127	9.68312	7.66838	10.5206	9.84079	9.35447	9.20964
GSM972206	74	Male	II	368.676	GSE39582	pMMR	CIN	C2	S1	3.051	high	9.17063	8.12549	10.7808	9.12069	8.77761	11.5688	11.1792	4.1199	9.44971	6.24747	7.80201	10.8066	7.39388	8.34535	8.08296	8.21668	9.72616	9.69954	7.81428	9.59211	10.0654	9.83558	8.18604
GSM972207	65	Male	III	461.034	GSE39582	pMMR	CIN	C1	S3	-1.30314	low	8.81086	8.0325	10.9681	10.2792	9.02467	12.0062	10.9731	4.45808	9.64672	10.0326	8.44657	11.3184	8.06882	8.0706	8.74111	8.21532	10.1615	10.2529	8.23834	10.2971	10.2721	9.83477	9.04855
GSM972208	63	Male	IV	1851.74	GSE39582	pMMR	CIN	C1	S3	-3.38099	low	8.84701	8.22539	10.57	9.9948	8.85956	11.7238	10.9619	4.27606	9.21426	7.7521	8.49346	10.6494	8.00527	8.2235	8.61684	7.76752	9.99099	10.1645	8.07012	10.1423	9.79136	10.1378	9.22909
GSM972209	54	Male	IV	1508.96	GSE39582	pMMR	CIN	C2	S3	-4.03726	low	8.97674	8.43664	10.8753	9.99466	9.20894	11.6053	11.6593	4.15578	8.80659	6.456	8.22717	11.2769	7.06288	8.84826	8.70574	8.00386	10.282	9.9298	6.52203	9.95703	10.4625	9.90971	9.07019
GSM972210	50	Male	IV	259.09	GSE39582	pMMR	CSC	C2	S1	5.77573	high	8.75172	8.13616	10.5355	9.2353	8.49176	11.6847	11.3773	4.22814	8.54127	5.39286	8.97296	11.1316	7.67192	8.48825	8.83372	8.26364	9.46916	9.99562	7.25042	10.5117	10.5527	10.5184	9.05542
GSM972211	65	Male	III	-68.7955	GSE39582	pMMR	CIN	C2	S1	6.02256	high	8.61293	8.05416	10.6926	10.0389	8.54372	11.9026	10.8209	4.34609	9.1269	6.09724	8.02302	10.9163	7.79854	7.9549	8.7786	8.2969	9.56628	10.2283	8.03387	10.2239	9.73402	9.84795	8.82805
GSM972212	54	Female	IV	481.909	GSE39582	pMMR	KRASm	C2	S2	-4.6986	low	8.63325	8.06239	10.4722	9.85823	8.11722	11.5862	11.7183	3.90066	8.89161	4.29513	8.40209	10.9303	8.03282	8.88452	9.26672	8.58011	10.6099	10.1539	7.49025	9.76186	10.9808	9.80029	8.71933
GSM972213	71	Female	IV	-163.428	GSE39582	pMMR	CIN	C2	S2	1.82364	low	9.0063	8.31826	10.6105	10.0169	8.32203	12.3042	11.4144	3.60008	7.83339	4.0694	8.19814	10.7007	8.28061	8.93748	9.19333	8.04976	10.3218	10.5526	7.48941	10.1287	10.2466	10.3404	9.72679
GSM972214	88	Female	IV	-9.53313	GSE39582	pMMR	dMMR	C1	S2	-10.9268	low	9.02779	8.08473	9.83151	9.31623	7.45377	11.3091	11.9082	3.91266	8.86399	8.84697	8.63458	11.0607	8.07395	8.71807	9.07073	8.37776	10.2239	9.43305	8.05715	9.31284	10.2017	9.95792	8.49473
GSM972215	73	Female	III	946.598	GSE39582	pMMR	CIN	C2	S3	-5.29226	low	9.0823	8.09934	11.2953	9.64719	8.97043	12.1173	11.5587	3.96395	8.84056	6.61873	7.96168	11.0721	7.14859	8.63435	8.69813	8.3996	9.90233	9.8973	7.21853	10.1036	10.0266	9.76008	8.92395
GSM972216	45	Female	IV	340.475	GSE39582	pMMR	CIN	C3	S1	4.77414	high	8.60358	8.33491	10.7374	9.90823	8.71998	11.8285	11.0812	5.41139	9.27499	6.87971	9.10499	11.1518	6.99624	8.80125	8.98467	8.09305	9.81027	9.7266	7.74653	10.6895	10.1423	10.4498	8.4
GSM972217	73	Male	IV	58.1119	GSE39582	pMMR	CIN	C2	S1	4.21282	high	9.2823	8.48548	10.3625	9.8586	8.56094	11.5898	10.9855	3.88043	9.33752	4.41189	7.76613	10.4201	7.04175	8.81994	8.91176	8.31687	10.0153	9.60986	7.19885	10.4712	10.3145	9.88637	8.4948
GSM972218	75	Female	IV	63.0988	GSE39582	pMMR	KRASm	C2	S2	-5.25973	low	8.969	8.0055	10.2112	9.19266	8.10643	11.5082	11.7501	3.93427	7.93121	4.1132	8.96028	11.0431	7.91568	8.62259	9.24368	8.33441	10.7043	9.98213	8.09028	9.26553	9.57184	10.4162	8.73246
GSM972219	60	Male	IV	-225.979	GSE39582	pMMR	CIN	C3	S1	4.24311	high	8.90737	8.46992	10.4886	10.1858	8.53573	11.8843	11.083	6.63399	9.66749	8.56277	8.23747	11.0621	7.64044	8.77746	8.91755	8.05684	10.0359	10.5422	8.15279	10.2134	10.0233	10.4186	9.55112
GSM972220	81	Male	III	1969.55	GSE39582	dMMR	dMMR	C2	S2	-14.7487	low	9.37605	7.71133	10.6683	9.27299	8.6858	11.9832	10.954	3.91309	8.74584	4.85456	8.11834	10.6638	7.44908	8.63374	8.51263	7.95747	9.94743	10.0629	8.6618	9.86044	10.5133	9.77618	8.28946
GSM972221	75	Female	II	478.681	GSE39582	dMMR	dMMR	C1	S2	-11.2866	low	9.814	8.09057	11.4346	9.09575	8.39667	12.074	11.4418	3.71693	8.90385	8.40364	8.15784	11.0578	7.87112	8.99639	8.91169	8.29602	10.034	10.1404	8.57652	9.61551	10.9275	9.57939	8.65569
GSM972222	69	Female	II	332.399	GSE39582	dMMR	dMMR	C2	S2	-6.31431	low	9.73222	7.33393	10.6306	9.12018	8.56996	12.2712	11.3289	4.11812	7.70852	6.02961	7.54984	11.1325	7.84545	8.39798	8.64512	8.11135	10.2224	10.0496	8.48909	9.57105	10.0597	9.82864	8.62081
GSM972223	78	Male	II	1171.41	GSE39582	dMMR	dMMR	C2	S2	-11.3754	low	8.84157	7.51122	10.2544	9.86927	8.56885	11.9727	11.1282	4.41292	8.51136	6.16563	7.99176	10.0368	7.68949	7.82716	8.42794	7.34688	10.1688	9.90781	8.42547	9.54487	10.0301	10.0683	8.05649
GSM972224	74	Male	III	1956.76	GSE39582	dMMR	dMMR	C2	S3	-8.69749	low	9.54375	8.42577	10.2629	9.6944	8.4246	12.1319	11.227	4.12876	8.78184	6.37809	7.34978	10.1539	7.81012	8.66514	8.97192	7.86396	10.3823	10.1161	7.85749	9.79	10.3246	9.58439	9.04202
GSM972225	51	Male	II	835.575	GSE39582	pMMR	dMMR	C2	S2	-5.07799	low	8.45072	7.98574	10.5182	9.22398	8.27691	12.0524	11.5026	4.13028	8.26194	4.46864	8.48318	11.1107	7.83594	8.47459	8.95806	7.92727	10.1149	10.1073	7.93356	10.8204	9.97239	9.72156	8.77049
GSM972226	57	Male	II	544.398	GSE39582	dMMR	KRASm	C2	S2	-5.54228	low	9.29572	7.96362	10.1079	9.06808	8.74209	12.0421	11.2355	4.68371	8.32807	4.33194	7.64314	9.62367	7.44287	7.63597	9.00227	8.00241	10.1807	10.0868	7.96704	8.90999	10.1466	9.50576	8.92099
GSM972227	61	Male	IV	305.966	GSE39582	pMMR	KRASm	C2	S2	-3.4231	low	8.86005	7.75828	10.3164	8.35203	8.34711	11.8733	11.1402	3.96453	8.07624	4.42492	7.78434	11.1287	7.70786	8.48267	8.53684	7.91068	9.84967	9.84737	8.08376	9.11619	10.3197	9.37156	8.17354
GSM972228	68	Male	II	606.912	GSE39582	pMMR	KRASm	C2	S2	-4.73324	low	8.94618	7.27268	10.2583	8.50268	8.33624	11.8157	11.3571	4.56606	8.34456	4.81992	7.96677	11.1105	7.54001	8.9124	8.13757	7.88229	10.0601	9.71218	6.79577	9.18349	10.3833	9.45376	8.19802
GSM972229	81	Female	II	1394.68	GSE39582	dMMR	dMMR	C1	S3	-9.3974	low	8.92119	8.25763	10.6414	9.67575	8.22717	12.1527	11.2647	3.83619	8.60214	9.5378	7.81435	10.0466	7.34561	8.79817	9.47492	8.12791	10.3151	10.2875	8.71214	10.2669	10.423	10.1283	8.95241
GSM972230	55	Male	III	-126.745	GSE39582	pMMR	CIN	C1	S1	0.164263	low	8.87469	8.47266	11.0806	9.72362	9.02999	12.4165	11.2287	4.35944	9.19478	9.39398	8.57376	11.1887	7.77295	8.67915	9.01912	7.7892	9.70229	10.1355	8.1416	10.5578	10.1473	10.3437	8.64933
GSM972231	54	Male	IV	1516.95	GSE39582	pMMR	CSC	C1	S1	3.24362	high	8.95925	7.76041	10.2361	9.02634	8.30768	12.0973	11.3958	5.09012	8.1831	8.97747	8.67586	10.8594	7.88054	8.87274	8.24459	8.45188	10.4375	9.8194	7.11839	10.4437	9.67024	9.93477	8.56387
GSM972232	69	Male	IV	1347.77	GSE39582	pMMR	CSC	C2	S1	1.78666	low	8.52269	7.72485	10.3247	10.2356	8.40959	12.0255	11.0923	4.36805	8.681	4.39881	8.6476	11.4136	7.89847	9.18038	8.89857	8.03172	10.4339	10.1905	7.74816	10.1505	10.4194	9.99576	8.84197
GSM972233	67	Male	II	1235.02	GSE39582	pMMR	CIN	C2	S3	-1.16338	low	8.84066	8.27678	10.4841	9.91871	7.47355	12.5871	11.7763	4.55599	7.79226	4.55069	9.36906	11.6931	7.48665	8.99423	9.17664	8.10109	10.2284	10.107	6.6045	9.73089	9.93843	10.6804	9.60431
GSM972234	79	Male	IV	1098.82	GSE39582	pMMR	CSC	C2	S3	1.43752	low	8.68091	7.478	10.3884	9.36177	8.93949	11.8496	11.3057	3.92306	7.89635	4.33256	8.32631	10.489	7.79154	8.50092	8.16567	8.1378	9.69555	10.3912	8.23985	9.47545	9.79765	10.4635	8.83045
GSM972235	57	Female	III	735.77	GSE39582	pMMR	CIN	C2	S3	2.38537	high	8.82319	7.95038	11.1317	9.7492	9.16892	12.2843	11.4498	4.01577	9.22565	4.3334	8.1817	10.7551	7.43428	9.10253	8.5399	7.80556	10.259	10.2046	8.07377	9.71585	10.1462	9.62809	9.73347
GSM972236	71	Male	IV	297.405	GSE39582	pMMR	CIN	C2	S1	1.72149	low	8.39456	7.64216	10.4489	10.88	8.93568	12.4683	11.2513	4.45185	7.91978	4.36339	8.70725	10.8398	7.56164	8.18979	8.75732	7.45073	10.1895	10.1551	8.55635	10.552	9.97382	9.17601	9.41043
GSM972237	55	Female	I	169.093	GSE39582	pMMR	CIN	C2	S2	0.881735	low	8.29136	8.719	10.6522	10.4203	8.53708	12.0003	11.0309	4.38524	8.04447	4.33659	8.09604	11.1763	7.35863	8.0515	8.62409	7.85919	10.1018	9.91238	7.0377	10.2425	10.2633	10.0807	8.56746
GSM972238	53	Female	III	690.286	GSE39582	pMMR	CIN	C2	S3	-1.94008	low	8.66948	7.26757	10.6403	10.7389	8.795	12.4441	11.0188	3.70971	8.56702	4.29877	9.08628	11.0924	7.55845	7.91692	8.86055	8.48274	10.11	9.93444	7.58647	10.7027	9.99468	10.6856	9.04025
GSM972239	59	Male	II	1525.17	GSE39582	pMMR	CSC	C2	S3	-3.79907	low	8.72036	8.01739	10.5124	9.62648	8.61189	11.786	11.3865	3.76572	7.92428	6.88142	8.05399	11.2259	8.06169	8.92014	8.95075	8.11536	10.4173	9.94817	8.44621	9.77478	10.3514	10.1145	8.11265
GSM972240	67	Female	IV	1529.15	GSE39582	pMMR	CSC	C1	S3	-4.55374	low	9.12632	7.38462	10.2169	9.44209	8.75821	12.0562	11.2324	4.02598	9.65184	9.62712	7.35129	10.7414	7.70603	8.47302	8.0394	8.36642	10.3917	9.69938	7.47806	9.01522	10.0739	8.85843	8.76659
GSM972241	61	Male	II	705.766	GSE39582	dMMR	dMMR	C1	S2	-8.997	low	8.94614	8.06973	10.7174	10.8006	8.72005	12.0163	11.5126	4.82684	8.25206	8.55475	8.31594	11.7024	7.72723	8.48055	9.77198	7.92843	10.2146	10.0761	8.56687	9.73999	10.4077	10.0794	8.71978
GSM972242	69	Male	I	1112.61	GSE39582	pMMR	CIN	C2	S3	-4.1201	low	9.36783	7.72617	10.933	9.53828	8.60301	12.2245	11.6871	3.49202	9.35799	4.40779	8.29218	10.717	8.26512	8.95718	8.78523	8.23767	10.1768	10.2735	8.1851	9.38446	10.5835	10.0531	8.8903
GSM972243	66	Male	II	1156.27	GSE39582	pMMR	CIN	C2	S1	1.94514	high	8.71968	8.24884	10.0633	10.0519	7.76178	11.4499	10.916	4.15447	8.20866	4.31417	8.49779	10.323	7.67589	7.63404	8.29722	7.9572	9.93452	9.97677	7.8219	10.2863	9.42302	9.74356	9.32068
GSM972244	51	Female	I	1429.88	GSE39582	pMMR	CIN	C3	S1	6.61239	high	8.55121	6.5453	10.0877	8.90983	8.01285	11.5424	11.1274	5.3131	7.8751	4.64916	8.10045	10.6626	6.63656	7.48843	8.06003	8.21775	9.36204	9.46839	6.58316	10.129	9.29757	8.96147	8.48551
GSM972245	77	Male	IV	422.762	GSE39582	pMMR	CIN	C2	S1	4.43417	high	8.95578	7.77577	10.5266	9.15432	8.86093	11.595	11.0863	3.9826	8.42348	4.67415	8.16252	10.7463	7.4041	8.31602	8.09822	8.27712	9.66703	9.77277	6.31919	10.2466	9.90374	9.38896	8.58538
GSM972246	92	Female	III	-113.397	GSE39582	pMMR	CIN	C2	S1	2.64013	high	8.81484	7.74942	10.7647	9.02909	8.6815	11.7129	11.0317	4.36693	8.90534	4.4811	8.00742	10.9467	7.8716	8.38483	8.53554	8.36121	9.66586	10.2935	7.32562	10.7552	9.91659	10.0842	9.57938
GSM972247	79	Male	II	374.258	GSE39582	pMMR	CIN	C2	S1	8.14791	high	8.92777	8.09515	10.1401	10.4545	8.43415	11.81	10.6267	4.26833	8.7529	4.61089	8.08131	11.1511	7.46544	8.41439	8.42883	8.26393	9.66182	9.67961	6.16653	10.1364	10.0243	9.45707	8.65526
GSM972248	58	Male	II	370.2	GSE39582	pMMR	CIN	C2	S1	5.50493	high	8.75365	7.74617	10.5592	9.25572	8.71828	11.6512	11.0912	4.5319	8.38108	4.44558	8.00214	10.7654	7.07498	8.25855	8.14381	8.22711	9.67887	9.52878	6.89845	10.3165	9.79536	9.46088	8.46208
GSM972249	74	Female	I	637.134	GSE39582	pMMR	CIN	C2	S1	2.39212	high	8.61691	8.10172	10.2704	9.62597	8.39182	11.7665	10.8438	3.73197	9.12001	4.56853	8.11916	10.7525	7.45884	8.11552	8.47362	7.62402	9.68697	9.63059	8.00256	10.0646	10.0121	9.84189	9.03695
GSM972250	52	Male	III	147.131	GSE39582	pMMR	CIN	C2	S1	3.06673	high	8.46148	8.47621	11.0627	9.53945	8.65089	12.2758	11.0054	4.30531	9.63346	4.56541	8.2418	11.1218	7.34656	8.62116	8.7814	7.92536	10.1052	9.7086	8.32049	10.0002	10.2155	10.4022	9.24242
GSM972251	57	Male	IV	446.73	GSE39582	pMMR	CIN	C3	S1	2.5683	high	9.21557	8.01335	10.3032	9.38627	8.74131	11.6737	11.1287	6.74238	9.61406	10.0851	9.04416	10.2265	7.77599	9.31586	8.30658	7.8478	10.3598	10.0888	7.56328	10.7635	10.2521	10.768	9.76914
GSM972252	37	Female	IV	951.802	GSE39582	pMMR	CIN	C1	S3	-4.5212	low	8.50939	7.50991	10.9425	10.7322	8.92785	12.1308	11.3872	3.59833	8.41411	9.29059	8.53312	10.4884	7.56012	9.23988	8.81915	8.36764	9.68909	9.94441	8.57964	10.2897	10.4955	10.4952	9.02514
GSM972253	56	Female	IV	318.262	GSE39582	pMMR	CIN	C3	S1	3.88979	high	8.38157	8.18455	10.5692	9.78765	9.21346	11.8505	11.1185	5.33392	8.12254	4.66788	8.20002	10.7811	7.28192	8.94298	8.48467	7.72095	10.0321	10.3546	7.91651	10.1704	10.1617	10.3118	9.05769
GSM972254	77	Female	IV	669.825	GSE39582	pMMR	CIN	C3	S1	9.50841	high	9.30331	7.65064	10.0001	9.7511	8.69397	11.6652	10.8281	7.12968	8.12024	5.44728	9.13386	10.0395	7.53161	8.17111	8.50368	7.55814	9.44888	9.7926	6.53749	10.1706	10.042	10.5482	9.20801
GSM972255	81	Female	II	168.853	GSE39582	pMMR	CIN	C2	S2	2.32821	high	8.66507	7.82974	10.809	10.0617	8.23133	11.9746	11.2093	4.01064	7.28029	4.31083	8.01663	10.0541	7.94005	9.24039	8.81531	7.86484	9.7517	10.0903	8.18052	9.58679	10.4816	9.63469	8.88983
GSM972256	63	Female	IV	263.203	GSE39582	pMMR	CIN	C3	S1	11.2303	high	8.79131	7.69734	10.5606	8.83118	8.73454	11.2143	11.1173	5.72636	9.58623	4.22853	7.53606	10.5169	7.42962	7.82976	8.76434	8.35388	9.82082	9.53036	6.64245	10.7001	10.3409	10.2455	8.96144
GSM972257	88	Female	II	490.964	GSE39582	pMMR	CIN	C2	S1	3.53894	high	8.8606	7.61547	10.4862	8.85182	8.25291	11.809	11.5265	4.25379	7.4782	4.6355	8.33337	10.8261	7.16906	8.67842	8.77611	8.08905	9.52057	8.90648	6.75797	10.4221	9.97651	9.13412	7.02151
GSM972258	77	Female	II	54.9087	GSE39582	pMMR	CIN	C2	S1	9.51363	high	8.15375	7.44872	11.1481	9.98757	8.8029	11.4182	10.6438	3.97974	9.32685	4.45199	8.18456	10.9884	6.90243	8.01246	8.39838	7.90861	9.07379	9.6633	6.87951	10.5088	9.24306	9.62986	8.08887
GSM972259	72	Female	II	798.094	GSE39582	pMMR	KRASm	C3	S2	3.31839	high	8.63561	6.73895	10.5572	8.43677	8.41547	11.6125	11.1646	4.47974	8.57627	4.70904	7.75202	9.93501	6.60582	8.87032	8.35702	8.1267	8.90077	9.64594	7.33325	9.74336	9.36769	9.23412	8.34205
GSM972260	70	Male	IV	204.087	GSE39582	pMMR	CIN	C2	S1	9.04164	high	8.99305	7.5643	10.8946	8.73551	8.78237	11.9817	11.0961	4.16421	9.66383	4.47798	7.74001	10.9833	7.34	7.96123	8.96541	7.84902	9.89552	10.0366	7.23638	10.4023	10.0513	9.80935	8.60006
GSM972261	79	Female	III	1085.48	GSE39582	dMMR	dMMR	C1	S2	-11.0059	low	9.03074	8.54546	10.6174	10.6909	8.83088	11.8859	11.567	4.67944	8.25127	8.44878	8.81518	11.269	7.74231	8.84583	9.03202	7.60957	9.96177	10.2756	8.34086	9.80529	10.2682	10.5117	8.78138
GSM972262	88	Female	II	2116.53	GSE39582	dMMR	CSC	C2	S3	-9.00215	low	9.47035	7.4788	10.5255	9.31354	9.50153	11.89	11.4376	4.36444	8.38477	6.02886	8.6393	10.3852	7.9862	9.04987	7.8668	7.90664	9.82374	10.3558	8.66754	9.70745	10.4349	10.0394	8.83854
GSM972263	32	Male	III	1233.81	GSE39582	dMMR	dMMR	C2	S2	-10.0484	low	8.91394	8.23314	10.6813	9.70791	8.49224	12.2935	11.4303	4.11174	8.42733	5.82482	8.5051	11.6369	7.12793	9.44456	9.27849	7.91882	10.2744	10.2559	8.61783	10.2285	10.1549	10.47	8.08249
GSM972264	46	Male	II	861.247	GSE39582	dMMR	dMMR	C1	S2	-13.1075	low	9.94245	7.90776	11.1568	10.6056	8.64226	11.9256	11.3564	4.03062	9.2734	9.17269	7.47513	11.053	8.39898	8.83046	9.32351	8.718	9.89902	9.84848	8.33736	9.52401	11.05	9.47499	8.09876
GSM972265	78	Female	III	359.645	GSE39582	dMMR	dMMR	C2	S2	-8.97309	low	9.15608	7.83991	10.6556	9.12262	8.33781	12.3049	11.3639	4.15879	5.43832	6.09194	7.71627	10.6802	7.06353	9.32772	9.05683	8.12296	9.88155	10.4089	8.4409	10.0288	10.4928	9.76217	8.5149
GSM972266	56	Male	IV	-598.022	GSE39582	dMMR	dMMR	C2	S2	-7.44203	low	9.57071	8.33814	10.8363	8.94935	8.21664	11.9656	11.1089	3.50267	9.40945	4.57381	7.7767	11.5271	7.89325	9.28254	9.24207	8.43087	9.77708	10.0335	7.81993	9.69954	10.9298	9.81932	8.39599
GSM972267	82	Male	II	283.597	GSE39582	pMMR	CIN	C2	S1	7.31293	high	8.12913	7.75783	10.5308	9.84762	8.9979	11.6783	10.8863	4.47586	10.1774	4.76102	7.75667	11.3622	7.45784	7.85916	8.93041	8.46775	10.3356	10.2507	8.10582	10.4681	9.92768	9.59507	7.58702
GSM972268	67	Male	III	103.617	GSE39582	pMMR	KRASm	C1	S2	-0.942891	low	8.75178	6.06685	10.5426	8.88927	8.24141	11.9614	11.6755	4.17151	8.51218	8.66082	8.51618	10.0057	7.676	7.93694	9.41903	8.07972	10.2067	9.94801	7.27913	9.29907	10.6208	10.142	8.69009
GSM972269	70	Male	I	1176.2	GSE39582	pMMR	KRASm	C3	S2	1.87832	low	8.82872	6.6538	10.1458	7.77079	8.09907	11.3243	11.6266	5.81121	6.73978	4.54495	7.8896	10.3913	7.5397	8.60479	7.84188	7.48092	9.69619	8.85644	6.71122	9.21061	9.89205	9.35149	8.03368
GSM972270	75	Female	II	995.27	GSE39582	dMMR	dMMR	C2	S2	-9.7006	low	9.44723	9.24318	10.4078	10.1258	8.31485	12.1302	11.2844	4.44033	8.95485	5.32752	8.22835	11.0584	7.29073	8.99004	9.26871	7.77253	10.1441	10.0505	8.46092	9.39399	10.1568	10.4119	8.65963
GSM972271	92	Male	III	-207.65	GSE39582	pMMR	CIN	C2	S1	5.78276	high	9.13146	8.60334	10.4379	8.57528	9.20654	11.8206	10.5291	4.29181	9.80338	5.75084	7.76716	10.8891	7.451	8.30402	8.84537	8.45952	9.3227	9.88206	8.02736	10.8851	10.0767	9.43168	8.92708
GSM972272	47	Female	IV	-9.27505	GSE39582	pMMR	CIN	C2	S2	5.92442	high	8.48172	8.27635	10.7287	9.82442	8.22614	11.8736	11.0745	4.23357	8.69467	4.40686	8.47491	10.7106	7.08653	8.29559	8.77131	8.2863	9.82018	9.59841	7.60332	10.0335	10.3643	10.0543	8.05541
GSM972273	84	Male	I	488.719	GSE39582	pMMR	KRASm	C2	S2	2.26016	high	8.6167	7.70879	10.1898	8.75812	8.33757	11.3266	11.6318	3.92657	8.42254	4.51376	7.83217	11.3759	7.59308	8.26303	8.44619	7.46216	9.73734	9.62169	7.22949	9.13222	10.2317	9.67828	8.18464
GSM972274	91	Female	III	1366.44	GSE39582	dMMR	dMMR	C1	S3	-10.6304	low	9.83745	8.61668	10.5959	9.02342	8.69932	11.3728	10.8447	3.46532	9.25199	7.26515	7.74924	10.4624	8.03693	9.14746	8.99754	8.09571	9.6007	10.2518	8.39505	9.78109	10.9314	9.61342	8.05511
GSM972275	76	Male	II	2443.79	GSE39582	dMMR	CSC	C1	S3	-9.3675	low	10.1464	7.84097	10.5815	9.18471	8.98939	11.5178	10.8718	4.48839	10.1544	8.62162	8.19073	10.1071	8.0139	8.26511	9.18862	8.269	10.4433	9.96976	7.85088	9.65317	10.7627	10.1092	8.71252
GSM972276	59	Male	III	672.667	GSE39582	dMMR	dMMR	C2	S2	-12.6454	low	9.01756	7.74874	10.2367	9.74759	8.20882	11.8287	11.3407	4.63577	9.52609	4.44576	7.9043	10.7288	7.31004	8.33665	8.34562	7.48134	9.99432	9.86478	8.60838	9.26328	10.2895	10.0802	8.20124
GSM972277	88	Female	II	-54.4824	GSE39582	dMMR	dMMR	C2	S2	-11.7614	low	9.46957	7.60149	10.5187	9.54933	8.62761	12.0579	11.4236	4.62445	7.9962	5.75452	7.3272	10.031	7.19063	8.77299	9.01429	8.51536	10.1306	10.2819	8.52928	9.84332	10.2443	9.95145	8.38604
GSM972278	72	Female	I	952.678	GSE39582	dMMR	dMMR	C3	S2	-10.0492	low	9.5693	6.45574	11.1825	9.76307	8.45662	12.2382	11.7344	6.39977	9.49517	6.92924	8.00205	10.6839	7.21792	9.2239	9.11377	7.30758	9.52595	10.2888	8.38775	10.0238	10.1517	9.65457	8.11442
GSM972279	67	Female	III	971.366	GSE39582	dMMR	CSC	C2	S2	-8.42521	low	9.01338	8.39665	10.6157	9.77417	8.68178	11.7884	11.371	4.50575	8.74834	6.61348	7.30853	11.6235	7.5021	8.72084	9.25747	7.77184	10.2658	10.1352	8.5458	9.67368	10.2493	10.4289	8.62234
GSM972280	79	Female	II	1179.56	GSE39582	dMMR	dMMR	C1	S2	-3.08627	low	9.72374	8.10283	10.894	9.09166	8.13235	11.9842	11.2125	4.85542	8.48274	8.45574	7.35717	10.655	6.17568	8.31935	9.45521	8.74946	10.1099	9.54114	7.32359	9.94657	10.336	10.1134	7.34959
GSM972281	64	Male	I	1026.1	GSE39582	pMMR	CIN	C1	S2	-3.83339	low	8.80627	7.94018	10.306	9.79218	7.78531	12.3627	11.6167	6.17727	8.88789	10.0868	8.09524	11.1585	8.34224	8.6462	8.95275	8.15255	10.1003	9.59283	8.25914	9.62069	10.4187	9.80407	8.5862
GSM972282	79	Female	I	447.776	GSE39582	dMMR	dMMR	C1	S2	-5.26874	low	9.64814	8.18625	10.7035	8.72866	8.87779	11.4106	10.4508	3.76341	8.66444	8.85879	7.05313	10.1712	7.20454	8.94868	9.17529	7.9646	9.81304	9.68064	7.56977	10.3277	10.8389	9.64083	8.57933
GSM972283	65	Male	II	1109.46	GSE39582	dMMR	dMMR	C1	S2	-11.7893	low	9.84385	8.1923	10.7456	9.60919	8.84372	11.3564	10.9918	4.00176	9.79192	8.24353	7.74703	10.6717	7.37713	8.51457	9.31175	8.51401	9.87996	10.1008	7.98186	10.3212	10.8829	9.62733	8.06126
GSM972284	63	Female	IV	-62.3985	GSE39582	pMMR	CIN	C2	S1	6.04328	high	7.50948	8.62477	10.7561	10.0521	8.57609	11.7293	11.2739	3.95205	8.33782	4.28462	8.96614	11.6007	7.58221	8.86433	8.78124	7.75586	10.0208	9.96649	8.10958	10.2573	9.5608	10.6271	8.62208
GSM972285	71	Male	II	172.025	GSE39582	dMMR	dMMR	C2	S2	-3.21615	low	9.66209	7.99567	10.9807	9.46054	8.6966	12.0835	11.6845	4.69435	9.21492	4.61462	7.49426	10.7582	7.68939	8.87177	9.15372	7.72449	10.0017	10.5849	8.55032	9.84214	10.604	10.1322	8.87061
GSM972286	24	Male	II	817.845	GSE39582	dMMR	dMMR	C1	S2	-10.463	low	8.9669	7.80764	10.8216	9.45171	8.48906	11.9076	11.5487	3.90941	8.18521	8.7139	7.935	9.99266	7.95983	8.83094	8.77479	8.05932	9.95859	10.3642	8.55832	9.70902	10.4093	10.0267	8.96758
GSM972287	77	Male	II	1621.85	GSE39582	dMMR	dMMR	C2	S2	-7.51108	low	9.39357	7.67423	10.5256	9.07555	8.58475	11.8672	11.2949	4.32081	8.40594	5.38078	7.88302	10.833	7.47648	9.03377	9.06242	8.09975	10.3496	10.4184	8.3282	9.41268	10.4234	9.96068	7.86249
GSM972288	53	Male	IV	-231.568	GSE39582	pMMR	CIN	C3	S1	15.6243	high	8.07465	6.66649	10.4219	10.0754	8.47173	11.9208	10.3871	5.03367	8.11364	6.6402	9.06427	10.9053	6.83291	8.09407	7.69393	8.56163	9.50018	9.73483	6.16697	10.7619	9.77095	10.3592	8.50745
GSM972289	72	Male	IV	109.526	GSE39582	pMMR	CIN	C2	S1	1.62754	low	8.85974	7.3774	10.7359	10.1376	8.8185	12.6208	11.1475	3.94873	9.29781	4.32882	8.8131	10.6451	7.45541	8.90983	9.04	8.03016	9.95264	10.0003	7.55513	10.3155	10.2383	10.2595	9.97035
GSM972290	70	Female	I	1549.64	GSE39582	dMMR	CIN	C2	S3	-5.46448	low	8.93373	7.96706	10.8906	9.82828	8.93184	12.0137	10.9741	4.522	8.76497	4.4866	7.87343	10.4655	7.63527	8.24496	9.6256	8.97586	10.3626	10.3089	8.80653	10.8919	10.2287	10.1397	8.80233
GSM972291	46	Male	III	550.823	GSE39582	dMMR	CSC	C2	S2	-7.99783	low	9.3352	8.73751	10.6756	9.82249	8.76862	12.3093	11.3753	4.48544	7.91005	4.45828	8.01169	11.1855	7.75499	9.6137	9.45972	8.32099	10.1173	10.3344	8.94944	10.3272	10.2446	10.1607	9.14916
GSM972292	62	Female	II	716.853	GSE39582	dMMR	dMMR	C1	S2	-5.86473	low	9.25308	7.82042	10.5523	9.10539	8.59746	11.9898	10.988	3.81436	9.01808	8.55431	8.08888	11.2604	7.07341	8.57664	8.23042	7.67261	9.76757	9.86701	8.02006	9.4261	10.4971	9.71244	7.89348
GSM972293	NA	Male	I	1043.51	GSE39582	pMMR	dMMR	C2	S2	-4.4238	low	8.95589	7.51488	10.405	9.20662	8.73455	11.8923	11.1781	4.13396	8.00008	4.39789	8.45417	11.0323	7.72021	8.70077	8.56926	7.77963	10.0463	9.77867	8.05313	9.32039	10.2246	10.0312	8.54305
GSM972294	74	Male	II	2394.44	GSE39582	dMMR	dMMR	C1	S3	-17.7646	low	9.75676	8.46796	10.6835	10.0134	8.12406	12.4281	11.5351	4.59006	8.58126	10.2	8.01225	10.3844	8.43116	8.88961	9.36499	7.95399	10.2517	10.4498	8.33774	10.0455	10.3985	10.4376	8.63024
GSM972295	68	Male	III	-402.562	GSE39582	pMMR	KRASm	C3	S2	7.20264	high	8.77803	8.75185	10.7592	9.29862	8.2152	12.2486	11.6541	5.31978	8.67088	5.84422	8.31943	10.9444	7.08378	8.3261	8.52963	8.0022	9.35639	9.62652	7.54055	10.1132	10.0192	10.0462	7.99668
GSM972296	77	Female	I	847.974	GSE39582	dMMR	KRASm	C2	S2	-10.9355	low	9.34987	7.70167	10.9528	9.21294	8.98799	12.2109	11.4773	4.02493	8.80385	4.2578	8.08502	11.3065	7.71761	9.36784	9.17131	8.03113	10.0076	10.2845	8.84011	9.42907	10.2991	10.0642	8.37612
GSM972297	77	Male	I	1443.8	GSE39582	pMMR	dMMR	C2	S3	-1.40326	low	8.95043	7.55033	10.3935	9.20694	8.66381	12.0269	11.0754	4.15507	8.63784	5.00631	7.73784	10.8496	7.74913	8.40493	8.3723	8.11392	9.92098	9.87635	7.62747	10.078	10.3076	9.02606	8.37807
GSM972298	83	Female	II	541.413	GSE39582	dMMR	dMMR	C2	S2	-10.2644	low	9.4846	8.36906	10.897	9.04651	8.53223	11.9672	11.4595	4.1921	9.04928	5.36931	8.61372	10.5578	7.71839	8.94074	8.93936	8.10195	9.78846	10.2048	8.681	9.65113	10.4011	10.8409	8.15331
GSM972299	54	Female	IV	594.653	GSE39582	pMMR	CIN	C2	S1	1.78051	low	8.63235	8.07885	10.2117	10.2653	8.85329	12.375	11.1788	4.40919	9.15042	4.30123	8.62324	10.7525	7.89383	8.64994	9.1257	8.01467	10.1874	10.1337	8.26516	9.52409	10.1246	10.7813	8.64161
GSM972300	75	Male	I	581.469	GSE39582	pMMR	KRASm	C1	S2	-5.76131	low	8.44017	8.05586	9.04297	8.66963	6.65631	11.2265	12.2525	4.50294	7.8117	7.48866	8.53415	10.9425	8.82765	8.29354	9.27256	7.38821	9.84849	8.88256	6.57512	8.53254	9.47816	10.3602	8.62102
GSM972301	74	Male	III	1868.25	GSE39582	pMMR	CIN	C2	S3	-0.959075	low	8.98195	6.86678	9.4593	9.19987	7.98724	11.1909	10.2632	4.12678	8.07557	4.42303	7.74728	9.42245	7.12048	7.88926	7.65297	7.23195	10.4622	9.60567	7.35129	9.3136	9.73941	9.81194	7.72533
GSM972302	79	Male	III	70.7967	GSE39582	pMMR	CIN	C2	S2	1.13486	low	8.59986	7.74567	10.4888	9.6368	8.50991	11.7506	11.0569	4.39147	7.25258	4.2394	8.20442	11.0375	7.26304	8.26011	8.79379	8.23945	10.5899	9.62019	7.48273	9.95233	10.2391	10.4599	8.55637
GSM972303	80	Female	I	-72.5103	GSE39582	pMMR	CIN	C2	S1	4.37387	high	8.3101	7.65448	10.8446	9.01713	8.55596	11.8549	10.9928	4.35025	9.87733	4.44379	8.2957	11.1104	7.33002	8.02438	9.20116	8.43095	10.0788	10.0836	7.8247	10.5105	10.3187	9.65193	8.95384
GSM972304	60	Female	II	293.033	GSE39582	pMMR	KRASm	C2	S2	-1.73473	low	9.27315	7.47237	10.7995	9.47988	7.95419	11.8391	11.2377	4.32133	9.26895	4.41076	8.13603	10.8222	8.4227	8.11891	9.33812	7.9198	9.55529	10.2063	8.56417	10.2484	10.728	9.8465	8.38131
GSM972305	82	Female	III	2236.58	GSE39582	dMMR	dMMR	C2	S3	-2.83334	low	9.14969	6.70607	9.93444	8.71763	7.76715	11.6744	10.7447	4.31138	8.24397	5.49262	7.70044	9.91	7.65613	8.31883	8.22451	7.5972	10.4115	9.71461	7.11506	9.16903	10.2738	9.5051	7.46
GSM972306	70	Male	II	-225.199	GSE39582	pMMR	CIN	C2	S1	6.43514	high	8.70646	7.60331	10.2926	10.015	8.72748	12.2389	10.7557	4.2685	8.19512	4.3837	8.24713	10.5192	7.94368	8.77263	8.82185	7.95958	10.0647	9.84693	7.45767	10.8462	10.0564	10.074	9.12627
GSM972307	71	Female	II	539.091	GSE39582	pMMR	CIN	C1	S2	0.783676	low	8.79978	8.59093	10.7649	9.42884	7.8209	12.0326	10.8909	4.46883	9.12852	6.51625	8.37343	11.088	7.66824	8.86215	9.01203	7.8718	8.9669	9.64531	7.41533	9.98984	10.0958	9.7767	8.75634
GSM972308	79	Female	III	1471.56	GSE39582	pMMR	dMMR	C1	S3	-5.0449	low	9.41424	8.66889	10.5194	9.88195	8.91971	12.0818	11.2065	3.95597	7.77634	9.2322	7.89532	10.6807	8.05542	8.20019	8.45746	7.72986	10.179	10.2162	7.758	10.1633	10.5068	9.46975	8.88038
GSM972309	78	Male	II	-444.639	GSE39582	pMMR	CIN	C1	S1	0.485342	low	10.0448	8.76455	10.9091	11.2053	8.45626	12.2539	11.0858	4.58107	9.94924	9.82877	7.97369	11.4656	7.80064	8.98688	8.56369	8.62946	9.01926	9.744	8.73408	10.2244	10.0888	10.0871	8.6743
GSM972310	80	Female	III	359.53	GSE39582	pMMR	CIN	C2	S2	-2.32312	low	8.4976	7.53965	11.0667	9.57527	9.09969	12.0021	11.6828	4.04734	8.1457	4.38817	8.49934	10.7849	7.52655	8.74741	8.72292	7.50625	9.79684	10.1568	7.42966	9.7198	10.6059	9.64328	9.0993
GSM972311	55	Male	II	-522.43	GSE39582	pMMR	CIN	C2	S1	7.31748	high	9.2462	7.15067	10.0464	9.38777	9.68458	10.9268	10.7108	5.04024	7.238	4.75852	9.47123	9.97523	7.72988	8.69976	8.00715	7.92979	9.85601	8.74949	8.74829	9.29664	9.49586	10.9033	7.55108
GSM972312	71	Male	II	-267.038	GSE39582	pMMR	CIN	C2	S1	4.91348	high	8.57891	7.61519	10.5094	10.1724	8.23417	12.0475	11.1466	4.3253	8.28986	4.47634	9.69344	11.9638	7.7349	8.84774	9.18217	8.51926	10.045	9.94727	7.77799	10.6375	10.0378	11.1261	8.68152
GSM972313	83	Female	I	-743.313	GSE39582	pMMR	CIN	C3	S1	1.48388	low	8.92094	7.95667	10.9696	11.0743	8.5154	11.8086	11.71	7.61459	9.81616	7.93674	8.46903	11.6332	8.48102	8.87799	8.98075	9.06772	10.0255	10.5851	7.80678	10.651	10.3689	9.83977	8.65871
GSM972314	86	Female	III	1545.11	GSE39582	dMMR	dMMR	C1	S2	-12.0566	low	9.50144	7.83907	9.49983	9.29913	8.23087	12.5119	11.7618	3.9156	9.70769	8.21209	7.78887	11.395	8.09632	9.55237	8.91144	8.25624	10.244	9.86792	7.18515	10.1439	10.2385	9.8957	7.50354
GSM972315	60	Female	I	596.654	GSE39582	pMMR	KRASm	C2	S2	-4.21378	low	8.97942	7.59262	10.4706	8.74923	8.33056	11.9239	11.0446	4.35497	8.53042	4.40626	8.01747	10.635	7.89826	8.89402	8.48945	7.7851	10.1467	10.0096	8.18665	9.40249	10.3466	10.0722	8.20238
GSM972316	77	Female	II	566.909	GSE39582	dMMR	dMMR	C1	S2	-6.23537	low	8.93856	7.03366	10.6337	9.66455	8.14155	11.7877	11.4563	3.93567	8.67143	8.0079	8.1422	10.8829	7.23273	8.55815	8.60796	8.04898	10.5827	9.598	7.81845	9.46036	10.2673	9.6166	8.3417
GSM972317	85	Male	II	682.57	GSE39582	dMMR	dMMR	C2	S2	-6.72251	low	9.33224	7.93787	10.2917	9.94146	8.7899	11.5665	11.0038	3.9658	9.0101	6.15716	8.03493	10.1239	8.10503	8.29496	8.46581	8.00475	9.95153	9.98369	7.8117	9.53698	10.3511	9.86659	7.9137
GSM972318	84	Female	II	357.045	GSE39582	pMMR	CIN	C2	S1	4.1468	high	8.53727	8.69842	10.9066	10.0497	9.37587	11.9275	11.0967	4.09481	8.3233	4.33627	7.97544	10.7958	7.31983	8.14119	8.45152	8.16162	10.1198	9.74879	8.18296	10.558	10.1966	9.69303	9.50366
GSM972319	71	Female	II	-75.9968	GSE39582	pMMR	CIN	C1	S1	-2.30925	low	9.3567	8.54303	10.8986	9.55773	9.04792	12.0974	11.3044	4.16918	9.09394	7.91116	7.58627	11.181	7.45209	8.5448	9.08686	8.23552	9.2945	9.50825	8.46299	10.4024	10.4033	9.79988	8.68953
GSM972320	64	Male	III	-47.7067	GSE39582	pMMR	CIN	C2	S1	7.38083	high	8.60225	8.65391	10.6323	9.68733	8.63794	11.887	10.8019	4.25193	8.95601	4.52881	8.35253	10.881	6.83287	8.06519	8.31502	8.24786	9.49287	9.42369	8.10737	10.1567	10.3141	9.83316	8.98156
GSM972321	52	Male	III	493.616	GSE39582	pMMR	CIN	C3	S1	9.56442	high	9.52112	8.23849	10.5557	8.62651	9.12758	12.2709	11.2698	7.32838	10.614	9.47722	8.01273	10.8033	7.39439	8.46808	9.13925	7.9698	9.89987	9.92614	6.54797	10.4486	10.0811	10.049	9.68847
GSM972322	46	Male	II	1624.34	GSE39582	pMMR	CIN	C2	S1	1.65833	low	8.59962	8.22255	10.6451	9.77951	8.35955	11.8421	11.5821	4.24406	8.02531	4.25217	7.80152	10.8761	7.84063	8.30548	8.06324	8.07752	9.88683	10.1406	7.77395	10.1614	10.0225	10.3878	8.80374
GSM972323	67	Female	III	-179.589	GSE39582	pMMR	CIN	C2	S1	4.57253	high	8.78267	8.08454	10.7742	9.99452	8.74864	12.5719	11.286	4.16817	8.42656	4.33429	8.63799	11.4236	7.36884	9.00971	9.29347	8.76543	9.87143	10.0039	6.16004	10.4353	10.4512	10.4557	8.49633
GSM972324	72	Male	II	190.685	GSE39582	pMMR	CIN	C1	S1	2.09053	high	8.37309	9.28157	10.6778	10.3426	8.27574	11.9216	11.1533	4.2162	8.0268	8.69017	8.88889	10.6338	7.64146	9.09957	8.74725	8.12298	10.2139	9.8476	8.12908	10.625	10.4785	9.9129	7.99714
GSM972325	55	Male	III	1058.38	GSE39582	pMMR	KRASm	C1	S2	-3.6009	low	9.22432	8.74901	10.8259	9.43788	8.68711	12.4395	11.6603	4.29329	8.35272	7.2142	7.81217	11.1508	7.21978	8.96861	8.37825	7.75024	9.79865	9.59196	8.00109	9.55288	10.2849	9.58514	8.12077
GSM972326	71	Female	II	259.942	GSE39582	pMMR	KRASm	C2	S2	0.909736	low	8.70842	8.58143	10.3661	8.98323	9.13806	11.4528	11.0235	4.20434	8.69991	5.57034	7.88983	10.1654	7.92841	8.50127	8.85168	7.82463	9.11067	10.203	8.15752	10.0099	10.7107	9.69877	8.46117
GSM972327	60	Male	II	1890.72	GSE39582	pMMR	dMMR	C1	S2	-5.44947	low	9.0715	7.07791	10.0053	8.90703	8.17543	11.5562	10.8358	4.24617	8.149	7.06081	7.7719	9.82702	7.55319	8.09587	8.0396	7.68999	9.85469	9.43033	8.01712	9.15636	10.0303	10.1242	8.0681
GSM972328	74	Male	III	-169.802	GSE39582	pMMR	CIN	C3	S1	12.0444	high	8.32246	8.57473	10.7573	8.93918	8.31423	12.0294	11.1948	7.14151	9.10035	4.27247	8.71548	11.4566	7.38433	8.95263	8.76175	8.79322	9.78512	10.2988	6.86334	10.5455	9.2874	10.8924	9.02189
GSM972329	61	Male	II	1090.27	GSE39582	pMMR	CIN	C2	S1	0.0710586	low	8.40148	8.06544	10.314	9.02944	7.8414	11.6958	10.9058	4.13405	7.79643	5.18607	8.44926	10.6482	7.80484	8.50945	8.47434	7.8467	10.1922	10.0262	6.71686	9.82433	10.0071	9.59559	8.88766
GSM972330	79	Female	II	1255.82	GSE39582	dMMR	dMMR	C2	S2	-8.75737	low	9.23752	8.33161	10.5063	9.61114	8.13627	11.9414	11.381	4.02823	8.36396	6.13676	8.06197	10.1757	7.53496	8.30438	9.06012	8.12925	9.89646	9.82168	7.95509	9.56168	10.4929	9.98079	8.95854
GSM972331	79	Male	II	558.203	GSE39582	pMMR	CIN	C3	S1	3.30002	high	8.58288	8.41788	10.8326	9.5392	8.28013	12.2725	11.599	6.50781	9.14649	4.34468	8.52355	11.4265	7.31301	8.55255	9.47758	7.76902	10.1802	10.6302	7.89068	10.1874	10.004	10.4339	9.0727
GSM972332	72	Female	II	216.111	GSE39582	dMMR	dMMR	C1	S2	-5.6267	low	9.30879	7.23236	10.6101	9.10847	8.64622	11.6386	11.2837	4.07686	9.32299	8.73522	8.257	10.0036	7.52212	8.55885	8.95794	7.97973	10.1691	9.62409	7.90783	9.50682	10.2297	9.42564	8.42244
GSM972333	49	Male	II	268.405	GSE39582	pMMR	CIN	C2	S1	4.75116	high	8.18754	7.2672	10.6065	9.86212	8.496	11.9662	11.3818	4.04757	8.21997	4.16376	9.51401	11.2122	7.58797	8.69932	9.12037	7.88762	9.86334	10.3411	7.76945	9.94383	9.83203	11.036	8.64651
GSM972334	79	Female	III	2228.48	GSE39582	dMMR	dMMR	C1	S3	-12.618	low	9.00758	7.57611	10.8857	7.6685	8.10173	12.1962	11.659	4.10511	8.49066	8.64419	7.82983	10.5595	7.57354	8.496	8.95394	7.88139	10.0847	9.96765	7.68911	9.29537	10.398	9.23606	8.38929
GSM972335	73	Male	I	472.907	GSE39582	pMMR	CIN	C2	S2	0.114211	low	8.28329	7.95732	10.5651	10.329	8.24164	11.6435	11.1582	4.26974	8.00894	4.15751	7.94035	11.4406	7.09905	8.00405	9.27382	8.2822	10.3855	10.4943	8.01908	10.3071	10.0284	9.77527	8.45932
GSM972336	63	Male	III	255.027	GSE39582	pMMR	CIN	C2	S1	3.53978	high	8.45529	8.07429	10.5246	10.4465	8.66555	12.3015	10.7766	4.08284	8.36816	4.2404	9.09956	10.8376	7.82	8.25484	8.98433	8.24477	10.3753	10.2888	7.90195	10.5169	10.327	10.6871	8.97779
GSM972337	80	Female	III	2728.09	GSE39582	dMMR	dMMR	C1	S3	-10.9093	low	9.14348	7.48495	10.2528	9.26532	7.92203	11.692	11.397	4.00955	8.51681	6.84673	8.06453	11.0671	8.30949	8.67477	8.49896	7.76248	10.4842	9.82733	7.41128	9.21666	10.2275	9.88912	8.24038
GSM972338	69	Male	II	745.939	GSE39582	pMMR	CIN	C2	S1	2.16653	high	8.89455	8.02681	10.4301	10.2494	9.08084	11.9644	10.5814	4.5187	8.79908	4.55172	8.30564	10.6974	8.00518	8.03443	9.14314	8.14192	9.97309	10.1498	8.00107	10.5916	10.2871	10.2971	9.09457
GSM972339	67	Male	III	320.338	GSE39582	pMMR	CIN	C1	S2	-2.15986	low	8.6927	8.04708	10.9085	10.088	9.19814	12.0048	11.1006	3.9304	9.8533	8.31108	7.82143	11.003	7.56759	8.31447	8.92498	7.92077	9.93743	9.70171	8.77564	10.403	10.1822	9.48197	9.07252
GSM972340	75	Male	II	660.129	GSE39582	pMMR	CIN	C2	S1	3.69573	high	8.65708	7.50409	10.1936	9.69153	8.0892	11.6222	11.0647	4.22364	9.07142	4.26499	8.00159	11.1628	7.63522	9.1023	8.84277	7.79424	9.86643	10.071	7.32072	10.0559	9.92696	9.79186	8.24374
GSM972341	89	Female	III	908.333	GSE39582	pMMR	CIN	C2	S3	-3.58711	low	8.58345	7.90976	10.6554	9.97244	8.07097	12.0362	11.646	4.25914	8.71202	4.12743	8.75906	11.2363	7.33676	8.74452	9.26458	7.94397	9.94435	10.2493	7.02738	10.1237	9.65181	10.6715	9.52165
GSM972342	78	Male	I	393.527	GSE39582	pMMR	CIN	C2	S1	3.18504	high	8.75876	8.5035	10.2828	10.3244	8.59076	11.3563	10.6116	4.07224	8.93509	4.33023	8.1147	10.7873	7.24775	7.98369	8.82261	7.98622	9.55368	9.85688	7.53786	10.2848	10.2262	9.69259	8.95502
GSM972343	86	Male	II	486.419	GSE39582	pMMR	CIN	C2	S1	2.62094	high	8.31261	7.56612	10.789	9.23253	8.67516	11.8401	11.2928	4.15581	8.94299	4.33984	9.14403	11.0572	7.58658	8.92144	8.67907	7.91439	10.4519	10.0629	7.49696	10.401	10.0333	9.96403	9.22696
GSM972344	70	Female	II	-107.261	GSE39582	pMMR	CIN	C3	S1	7.51014	high	9.49619	8.04185	10.8956	9.7623	8.2718	11.9921	10.8438	7.91471	9.59451	9.71116	8.21871	11.476	6.80969	8.37914	8.77316	7.92647	9.97421	9.78037	7.27714	11.1795	9.90727	9.68103	10.0977
GSM972345	83	Male	III	812.226	GSE39582	pMMR	CSC	C2	S3	2.66554	high	8.92377	8.3644	10.5197	9.61511	8.93776	11.5799	11.2981	3.93575	7.6883	4.23963	8.44889	10.3876	8.03047	8.6029	8.36205	7.81066	9.83379	10.3765	7.74952	9.98953	10.5747	10.5351	9.14474
GSM972346	82	Female	III	-311.608	GSE39582	dMMR	dMMR	C1	S2	-4.98416	low	9.22357	7.65983	10.6943	9.06374	8.24194	12.1737	11.417	4.00816	8.5432	8.70184	7.97276	10.5575	7.83067	8.81336	8.81027	7.74045	10.3401	10.2948	8.42412	9.76216	10.5312	9.83813	8.66839
GSM972347	73	Female	II	565.204	GSE39582	pMMR	CIN	C2	S1	-0.00878813	low	9.17408	8.25206	11.0003	10.3676	9.00932	12.2499	11.1179	4.15537	9.09798	4.21635	7.91108	11.2962	7.53882	8.62666	8.71365	8.59302	9.99242	10.0543	7.81087	10.8118	10.0524	9.44635	9.56043
GSM972348	60	Male	II	449.705	GSE39582	pMMR	CIN	C3	S2	-0.911304	low	8.55735	8.22908	10.7552	9.38963	8.60673	11.9569	11.2495	7.0957	9.28691	9.28486	8.60768	11.3237	7.56446	8.92191	8.80993	7.88676	9.82484	9.81232	9.09044	10.4357	10.4755	10.4236	8.72585
GSM972349	79	Female	III	1489.24	GSE39582	pMMR	CSC	C2	S3	0.658684	low	9.12729	6.60306	10.1845	8.53478	8.71625	11.2696	11.1958	3.98525	7.70561	5.01148	7.56866	10.5203	7.15655	8.44478	8.10935	7.31826	10.5242	9.93197	7.22644	9.11417	9.89163	9.52634	8.69803
GSM972351	71	Male	II	-128.927	GSE39582		CIN	C2	S2	2.4363	high	8.35857	7.90903	10.6365	9.12786	8.25742	11.9105	11.1205	3.9906	8.49018	6.56553	8.88335	11.3454	7.48528	7.86416	9.02435	8.06522	9.73806	10.2764	8.30182	10.0899	9.4556	10.5115	8.29058
GSM972352	66	Male	III	697.725	GSE39582	pMMR	CIN	C2	S3	0.418772	low	8.68622	7.61513	10.4553	9.52002	8.4256	11.377	10.9079	4.10586	8.09231	4.76589	7.81025	11.6426	7.93411	8.37489	8.34355	8.17287	9.86168	9.88516	8.40835	9.86194	9.89995	9.72122	8.83115
GSM972353	46	Female	II	1009.92	GSE39582	dMMR	dMMR	C1	S2	-11.6469	low	9.24726	7.69585	11.0112	9.82589	8.35786	12.3672	11.7149	3.94589	7.87383	9.88138	7.88206	11.7636	7.51888	8.48991	9.32533	8.69188	10.0211	10.2544	8.34424	9.33718	10.6483	9.66578	8.35906
GSM972354	68	Female	III	552.815	GSE39582	pMMR	dMMR	C1	S3	-6.01826	low	8.92922	7.84324	11.2218	10.1959	8.75055	13.4017	11.5398	6.2429	10.0328	10.8815	9.10451	11.5155	8.08956	8.40824	8.52507	8.55836	9.94947	10.2625	7.55251	10.1435	9.89691	9.64665	9.52753
GSM972355	72	Male	II	411.466	GSE39582	pMMR	CIN	C3	S2	2.03645	high	8.23893	8.14445	10.7269	9.92375	8.65326	11.9915	10.8707	5.46142	8.83426	6.83404	7.41341	10.6546	7.42542	7.44783	8.48503	8.45868	9.61766	9.64254	8.28605	9.75353	10.5058	10.0893	8.37567
GSM972357	88	Female	II	698.685	GSE39582	pMMR	CIN	C3	S2	4.05472	high	8.93929	7.0212	9.81029	8.79938	7.49732	11.4947	10.1153	4.69179	9.11716	4.73067	7.5696	9.61636	7.46744	7.33785	7.80659	7.56902	9.39977	9.83453	7.73274	8.79929	9.8509	10.1985	7.90919
GSM972358	53	Female	II	865.394	GSE39582	pMMR	CIN	C2	S3	-2.03361	low	8.44831	8.59163	11.1196	9.97274	8.60371	12.1117	11.4515	3.8075	8.4928	4.23624	9.07892	11.7087	7.70011	8.5323	9.369	8.40924	9.91272	10.2675	8.69327	10.5919	10.6441	10.6925	9.40409
GSM972359	56	Female	II	1532.55	GSE39582	pMMR	CIN	C2	S3	2.17568	high	9.50292	7.69365	10.2588	9.30484	9.16459	11.6314	10.8551	3.67259	7.4683	4.48495	7.98654	10.229	7.88632	7.75084	8.21787	7.85411	9.64885	10.3	7.70954	8.89325	9.71387	10.177	8.77688
GSM972360	54	Female	III	688.644	GSE39582	pMMR	CIN	C1	S2	-4.61528	low	8.36551	8.67176	10.7379	9.02784	8.27598	12.4701	11.7231	4.60218	8.93826	9.30808	8.83494	10.9239	6.99625	8.98161	9.0728	7.87812	10.0168	9.63808	8.20392	9.81948	10.1171	10.1309	8.2927
GSM972361	72	Female	III	2885.16	GSE39582	pMMR	CSC	C1	S3	-9.17273	low	9.17554	7.08808	10.8282	9.72998	9.26996	12.2249	11.5042	5.49371	8.99845	10.2344	8.40391	10.6045	7.84972	8.6839	8.61992	7.99917	10.4947	9.8134	7.96209	9.00523	10.038	10.0303	9.32865
GSM972362	50	Male	III	216.205	GSE39582	pMMR	CIN	C2	S1	0.461529	low	8.52709	7.94889	10.7276	9.98551	8.63901	12.1602	11.2925	3.92582	8.93466	4.2604	8.82474	11.1378	7.31054	8.60296	8.79187	8.04813	10.6467	9.92631	8.19626	10.3602	9.83399	10.4017	9.27314
GSM972363	68	Female	III	831.829	GSE39582	pMMR	CIN	C2	S3	-4.21272	low	8.66439	8.79762	10.7431	9.54027	8.39172	11.7691	11.4772	4.31056	9.99276	5.37843	8.7581	11.5464	7.26226	8.4062	8.89581	8.26731	10.2395	9.5919	7.58192	10.8383	10.0836	10.1585	8.90232
GSM972364	71	Female	III	-385.48	GSE39582	pMMR	KRASm	C1	S2	-5.8984	low	9.49308	7.86799	10.9567	8.2393	8.7172	12.1767	11.6073	4.46682	4.74574	8.45845	7.53812	10.3793	7.79953	9.13412	8.55698	7.77932	10.4908	9.76143	7.9623	10.1444	10.2917	9.76718	8.59968
GSM972365	59	Female	III	1524.22	GSE39582	pMMR	CSC	C1	S3	-2.85832	low	8.73038	7.25575	10.381	9.17893	8.59996	11.5673	11.3729	4.06768	8.96786	7.8037	7.47537	10.0883	7.01004	8.74357	8.32267	7.74871	10.3821	9.57799	7.29738	9.35208	9.57585	9.44602	8.62337
GSM972366	50	Male	III	1067.92	GSE39582	pMMR	CIN	C2	S2	3.84577	high	8.98198	7.36773	10.5912	8.24261	8.64782	11.5297	11.3252	4.1022	8.42017	4.78365	7.63571	10.6504	7.22364	8.93818	7.87359	7.18677	10.2756	8.94226	7.56923	9.15259	9.52265	9.91055	8.05433
GSM972367	72	Male	III	1290.1	GSE39582	pMMR	CSC	C2	S1	8.79975	high	8.84609	6.61995	10.0103	8.91667	8.95412	11.5551	10.8047	4.16958	8.93448	4.38646	7.66155	9.9618	7.20274	8.40099	8.34822	8.23771	10.1021	9.81843	6.28041	10.2547	9.97694	9.62632	8.66778
GSM972368	70	Female	III	235.254	GSE39582	pMMR	CIN	C1	S1	-0.577119	low	9.08915	8.00069	10.8791	11.0726	7.94644	12.3674	11.412	3.82593	8.58953	7.88588	8.18718	11.3527	7.17534	8.15452	9.0446	8.22493	10.1312	9.78119	7.34267	10.8614	10.4646	8.37368	9.1522
GSM972369	58	Male	III	1929.48	GSE39582	pMMR	CIN	C2	S3	3.60558	high	8.89653	7.50659	10.435	9.39668	8.80771	11.6669	11.1415	4.34626	8.04296	4.28356	8.07894	10.5733	7.54773	8.25932	8.15945	7.88082	10.5675	9.56644	6.40872	9.97373	9.59814	10.1142	9.29826
GSM972370	73	Female	III	712.157	GSE39582	pMMR	CIN	C2	S1	5.81901	high	8.49021	6.95408	10.4404	9.65858	8.31385	12.138	11.0874	4.6627	8.30902	4.41051	8.07756	10.6727	7.55009	8.33325	8.59776	8.47349	9.83774	9.76104	7.4757	10.381	10.1824	9.36608	9.18237
GSM972371	47	Male	III	135.317	GSE39582	pMMR	CIN	C3	S1	11.2571	high	9.5361	8.44378	10.316	9.25655	8.56113	11.8094	10.7604	5.36944	8.9019	3.86178	8.70595	10.5669	7.85773	9.01101	8.95792	7.52991	10.1578	10.0218	7.15666	10.6753	10.7116	10.1858	9.76339
GSM972372	59	Male	III	788.189	GSE39582	pMMR	CIN	C2	S1	0.936829	low	8.89466	7.63959	10.4819	9.0129	9.10625	11.2607	11.0917	4.2269	8.50622	4.21781	7.82256	10.4392	7.71496	8.82426	8.12397	8.15268	9.1995	9.54874	6.97046	10.6398	10.1248	9.0838	8.45666
GSM972373	66	Male	III	-605.693	GSE39582	pMMR	CIN	C2	S1	14.3561	high	9.06401	9.03949	10.4189	10.3839	8.75777	11.6105	10.612	4.07625	9.15314	4.41512	8.48054	11.0383	7.91254	8.27093	8.78465	8.26142	9.34258	10.0332	7.45213	10.5535	10.27	10.7629	9.86026
GSM972374	65	Male	III	922.655	GSE39582	pMMR	CIN	C3	S1	-0.6435	low	8.54585	7.73618	10.021	8.83367	8.58281	11.6768	11.1168	5.82475	9.51137	4.17441	8.09615	10.5528	7.8269	8.65749	8.88328	8.33194	10.1609	9.85805	7.50832	10.0584	9.87757	10.0835	8.07563
GSM972375	46	Female	III	763.667	GSE39582	pMMR	CSC	C2	S1	0.946146	low	8.57866	7.98339	10.1171	9.809	8.58096	11.5033	10.9291	4.07635	7.94321	4.55088	8.51046	10.552	6.64284	8.96189	8.52618	8.06613	10.2781	9.72469	6.93245	10.9662	10.3628	9.26004	9.08525
GSM972376	73	Female	III	25.2555	GSE39582	pMMR	CIN	C3	S1	7.59948	high	8.7589	7.61452	10.0445	9.60648	8.90546	11.6132	11.1348	5.00838	8.88406	4.15444	8.94057	10.6406	7.53591	8.82749	8.93277	8.19421	9.52475	9.58244	7.22138	10.7375	9.95368	10.2849	8.38475
GSM972377	59	Female	III	1471.84	GSE39582	pMMR	CIN	C3	S1	1.26705	low	9.18472	7.43168	10.2478	9.21671	9.08078	11.2541	11.065	4.59657	9.21303	4.2452	8.30614	10.2616	6.96511	8.68871	7.9396	8.00227	9.97372	9.3319	6.88263	10.281	10.0595	9.28033	8.54506
GSM972378	78	Male	III	554.637	GSE39582	pMMR	CIN	C3	S1	9.96441	high	8.81327	7.37555	10.2354	9.92578	8.12242	11.6679	10.9952	5.18323	9.27126	4.4195	8.12618	10.3307	7.69119	8.5993	8.57093	7.90432	10.4783	9.82712	6.28161	10.5975	10.078	9.80024	8.75162
GSM972379	63	Female	III	755.596	GSE39582	pMMR	KRASm	C3	S2	2.72501	high	8.72728	7.34794	9.84699	8.53281	8.37769	11.1756	11.1268	4.45793	9.48452	4.51507	7.60765	10.6544	7.27763	9.46053	8.93267	7.4901	9.92862	9.85701	6.88154	10.0104	10.9248	9.83537	8.58148
GSM972380	64	Female	III	1227.12	GSE39582	pMMR	CSC	C3	S3	-0.828458	low	9.02655	7.18771	10.178	9.44624	8.65636	12.069	11.3798	7.03028	10.042	10.3761	8.31251	10.2825	6.94259	9.35252	8.91796	7.01432	9.98475	9.67103	6.66253	9.96278	10.2861	9.30826	8.66927
GSM972381	63	Male	II	203.638	GSE39582	pMMR	CIN	C3	S1	9.91988	high	8.4404	7.91234	10.0006	9.10561	8.72772	11.1607	10.7012	4.82423	9.21915	4.44869	7.49327	10.2318	7.17976	7.99149	8.17467	7.83771	9.19403	9.72415	7.29585	10.3433	10.3085	9.47014	8.74851
GSM972382	58	Male	II	191.602	GSE39582	pMMR	CIN	C3	S1	7.35572	high	9.15431	8.50087	10.3688	10.0923	8.22097	11.7881	11.2499	7.18782	9.81919	4.35055	8.16544	11.6558	7.12295	8.5378	8.80087	7.86914	9.94827	9.70657	7.81142	10.1886	10.0018	10.554	8.53753
GSM972383	70	Female	II	438.279	GSE39582	pMMR	CIN	C2	S1	-0.0989456	low	8.47985	7.63037	10.4082	10.1042	8.41016	11.9092	10.7426	4.21378	8.35796	4.24914	8.40523	10.9906	7.16907	7.80596	9.35043	7.96778	9.58724	9.83206	8.12393	10.5214	10.3732	10.0041	8.6338
GSM972384	61	Male	II	-3.41104	GSE39582	pMMR	CIN	C2	S2	3.04907	high	8.53733	8.80153	10.3911	10.7094	9.0947	12.0472	11.2874	4.32555	7.9292	4.59084	8.39772	11.1389	7.4922	9.08021	8.95651	7.83199	10.1386	9.73465	8.4569	10.0326	10.2517	10.4036	8.40242
GSM972385	70	Male	II	1913.33	GSE39582	pMMR	CSC	C2	S1	3.16365	high	8.60316	6.63549	10.1261	8.74779	8.81946	11.9331	11.0743	4.34046	8.18684	5.17149	8.38159	10.2122	7.32989	9.07363	9.26028	7.39606	10.136	10.0042	7.07555	9.98988	10.1866	9.59185	8.2133
GSM972386	77	Female	II	113.173	GSE39582	pMMR	CIN	C2	S1	1.25115	low	8.51767	8.60908	10.4307	9.85782	8.75826	12.3269	11.0033	3.9502	8.11576	4.32405	8.58925	10.8452	7.36125	9.17717	9.2661	7.88348	10.372	9.6936	7.99987	10.6836	10.1433	10.2471	9.35275
GSM972387	62	Male	II	110.358	GSE39582	pMMR	CIN	C1	S1	1.12527	low	8.28095	8.34147	10.402	10.6295	8.03273	11.9087	10.9473	3.90578	8.77427	7.28797	7.98545	11.1126	8.0378	7.89186	8.41099	8.62413	10.4471	9.86653	7.58302	10.7747	10.3352	9.85791	8.34938
GSM972388	75	Female	II	-676.672	GSE39582	pMMR	CIN	C2	S1	1.25948	low	9.59596	8.02471	10.6607	9.98541	8.08207	12.3206	11.6396	4.66686	10.3481	4.14703	8.65508	11.1962	8.45283	9.15565	9.74405	8.58513	9.91868	10.2044	7.38732	10.4473	10.6505	9.4875	8.11256
GSM972389	77	Male	II	825.178	GSE39582	pMMR	KRASm	C1	S2	-10.2574	low	8.7038	8.25812	10.5516	9.61137	8.61199	12.1677	11.4235	4.20462	7.82003	7.59311	8.30246	10.7302	7.67855	9.30164	8.65431	7.74726	10.4161	10.1357	8.24534	9.49973	10.3193	10.1631	8.50513
GSM972390	87	Male	III	259.63	GSE39582	dMMR	KRASm	C2	S2	4.94578	high	9.19925	7.24168	10.6878	8.48284	8.36255	11.9121	10.9816	4.35168	7.5435	4.66095	7.15289	10.6333	7.23219	8.67804	8.49721	8.3496	9.28348	9.49486	7.54822	9.36509	10.1108	9.14713	8.21045
GSM972391	68	Male	II	843.71	GSE39582	dMMR	dMMR	C1	S2	-4.3663	low	9.17984	7.30052	10.6901	8.19445	8.62474	12.0858	11.6608	4.50442	7.40118	6.42174	7.18265	10.5534	6.7926	9.03597	8.47122	8.46176	9.55166	9.58855	7.47396	9.66559	10.3375	8.93999	7.553
GSM972392	75	Female	II	441.867	GSE39582	pMMR	CIN	C3	S1	3.15993	high	8.68873	7.59191	10.573	9.58526	8.65109	12.3584	10.8687	4.42891	9.81619	5.78661	8.48683	10.9228	6.75664	9.13543	8.48752	8.19369	9.55403	9.64791	7.03241	10.2416	10.4992	9.50534	9.40895
GSM972393	76	Male	II	316.472	GSE39582	pMMR	CIN	C3	S1	10.058	high	9.15973	7.6613	10.8572	9.64579	8.74186	12.1885	11.0102	6.63104	9.52243	4.39882	7.99221	10.876	7.754	8.55071	8.5394	8.02106	9.70893	9.93888	7.62908	10.3057	10.4742	9.71303	8.39022
GSM972394	81	Male	III	648.016	GSE39582	pMMR	CIN	C3	S1	4.95332	high	9.27053	6.7397	10.3748	8.62333	8.53117	11.71	11.1434	4.60977	8.95763	4.4893	8.43932	10.4238	7.09097	8.47875	7.72618	7.82444	9.85806	9.49461	7.21775	9.02417	10.0965	9.35558	7.91021
GSM972395	64	Male	III	783.284	GSE39582	pMMR	CIN	C2	S3	-1.67698	low	8.30667	8.38952	10.6208	10.4595	8.48497	11.7277	10.896	4.2993	8.06283	4.32187	8.62963	11.244	8.07215	7.89829	8.74452	8.31741	10.1211	10.414	7.66311	9.97779	9.58321	10.5583	9.04216
GSM972396	72	Male	II	-655.678	GSE39582	pMMR	KRASm	C2	S2	0.19756	low	8.72917	8.86734	9.82598	9.61683	7.54681	11.5319	11.375	4.12811	9.39252	4.3193	8.82566	11.4493	8.51985	8.81217	9.13429	7.88875	9.65624	10.23	8.06128	9.70724	10.1727	10.8303	8.64588
GSM972397	83	Female	II	644.038	GSE39582	pMMR	CIN	C2	S1	1.61618	low	8.3547	7.70418	10.1269	9.66046	8.01636	11.3005	11.7967	4.22851	8.69925	4.11124	7.95926	11.0605	7.27314	9.24083	8.56786	8.40914	10.0987	9.43795	6.74511	10.5317	9.48264	9.56949	7.97424
GSM972398	65	Male	II	1017.27	GSE39582	pMMR	CIN	C2	S2	-3.99854	low	8.61682	7.88156	10.4829	10.0596	8.20591	11.5083	11.4451	4.10789	8.04511	4.28987	8.65615	10.7255	7.5362	8.58225	9.06573	8.30786	11.2618	9.90382	7.92457	10.6864	10.2913	10.3658	8.5242
GSM972399	54	Female	III	65.9492	GSE39582	pMMR	CIN	C1	S1	2.07659	high	9.28656	8.26953	11.016	10.1442	9.19391	11.9908	11.3238	4.77313	8.44202	8.32576	8.32216	10.8641	7.26561	8.40744	8.99381	7.80947	9.78127	9.86441	7.52635	10.964	9.92379	10.1811	9.26556
GSM972400	67.8	Female	IV	696.008	GSE39582	pMMR	CIN	C3	S2	-1.58614	low	8.92213	7.49048	9.95376	9.41486	8.06704	11.7261	10.6213	6.03154	9.19446	7.04677	7.67324	10.4079	7.45734	8.4754	8.56429	7.60074	9.88859	9.84563	8.33752	9.43745	10.0819	10.0218	8.54547
GSM972401	69	Male	II	2645.39	GSE39582	pMMR	CSC	C1	S3	-3.43579	low	8.93871	7.17874	10.3355	9.16698	8.69905	11.6547	11.0699	4.19241	8.30195	6.9538	7.91684	10.237	7.26687	8.49009	8.40504	8.00863	10.1821	10.0393	8.05294	9.32896	10.0009	9.73967	8.78527
GSM972402	71	Male	II	386.33	GSE39582		CIN	C2	S2	4.53498	high	9.13747	7.20207	10.8711	9.04878	9.13517	11.7394	11.4645	4.55658	8.68681	4.18586	8.98369	10.4807	7.575	8.39212	8.75488	8.53013	9.66581	9.80609	7.0782	11.1175	10.7258	10.0786	9.62917
GSM972403	70	Female	II	789.122	GSE39582		dMMR	C2	S2	-3.52394	low	9.66097	8.36256	10.781	9.2096	8.30417	11.8955	11.8313	4.38437	9.56877	4.15859	8.11441	11.1766	7.34659	8.4814	8.59305	8.06897	10.082	9.73203	7.85276	9.82523	10.5186	9.81434	7.94009
GSM972404	68	Male	II	665.833	GSE39582		CIN	C2	S1	1.48477	low	8.54955	7.97494	10.7907	9.75685	8.97688	12.3836	11.0004	3.96106	9.15797	4.26025	8.50741	11.0167	7.67053	8.16188	8.80516	8.42931	9.86653	10.1632	7.76861	10.1637	10.2499	10.313	9.20529
GSM972405	70	Female	II	797.319	GSE39582		CIN	C1	S1	3.08126	high	8.65338	8.50239	10.6471	9.49739	8.24555	11.6324	11.114	4.24725	8.3098	7.44152	8.21105	11.2671	7.69838	7.75921	8.64941	8.16447	9.45127	10.0333	8.09228	10.1295	10.0365	9.73283	8.71192
GSM972406	66	Female	II	1472.03	GSE39582		dMMR	C1	S3	-8.10905	low	9.21995	7.78198	10.6957	9.00489	8.79443	11.723	11.3626	3.95424	8.18211	8.16493	8.50234	10.2925	7.94643	8.23422	9.04849	8.16922	9.87453	9.86576	7.45447	9.74667	10.5059	9.83894	8.27787
GSM972407	42	Female	II	284.438	GSE39582		CIN	C2	S1	4.29308	high	9.0741	7.84526	11.0881	10.2538	9.16855	11.6417	11.3335	4.34613	8.62029	4.44835	8.30867	10.5712	6.93696	8.17435	8.64842	8.44415	9.94832	9.96491	7.01142	10.7967	10.0651	9.85533	9.32603
GSM972408	66	Male	II	1175.98	GSE39582		CIN	C1	S3	0.0209356	low	8.21323	7.76071	10.5018	9.62426	8.73392	11.6341	11.1443	3.80308	8.67843	7.54174	8.40114	10.7796	7.52866	8.08544	8.91237	7.12971	10.1472	10.342	7.90874	9.91462	9.55988	10.2382	8.92379
GSM972409	72	Female	II	2754.98	GSE39582		CSC	C1	S3	-4.43483	low	9.01956	8.3735	10.828	9.62026	9.11571	11.6191	11.2476	3.99112	8.07956	7.86858	7.91719	10.2533	7.60647	8.0061	8.38354	7.97729	10.2802	9.60519	7.14137	9.87346	10.2514	9.91522	8.53533
GSM972410	68	Female	II	1094.28	GSE39582		CIN	C2	S1	6.58177	high	9.03336	7.06198	10.8379	9.52115	9.34926	11.5634	11.2226	3.96867	8.75532	6.10138	7.50771	10.1063	7.00251	7.81464	7.92275	8.06024	9.83685	9.28798	6.96102	10.0431	10.0083	9.17969	8.47757
GSM972411	48	Female	III	164.954	GSE39582	pMMR	CIN	C2	S1	0.190455	low	8.22866	7.70247	10.432	10.206	9.25313	12.0964	10.5328	4.1815	9.43212	4.49366	8.6501	11.5006	7.39918	8.75688	8.99963	7.81944	10.1286	10.0338	8.37537	10.8369	10.103	9.95354	9.21488
GSM972412	78	Male	III	544.252	GSE39582	pMMR	CSC	C2	S2	8.11464	high	8.58896	8.03171	10.0712	10.0842	8.55576	11.8303	11.1487	3.95092	7.44028	6.44526	7.93649	10.572	8.18297	9.09843	8.39458	7.2801	10.1252	10.0414	7.76072	10.3027	9.83929	10.2026	9.09432
GSM972413	66	Male	III	1484.58	GSE39582	pMMR	CSC	C2	S3	1.08282	low	8.65645	7.61667	10.2676	10.4068	9.31302	11.4508	10.764	4.64359	7.54155	4.34085	8.1292	10.1844	7.81661	8.35077	7.87202	7.49901	9.91641	10.0691	7.97156	9.67617	9.9134	10.169	9.13912
GSM972414	52	Female	II	357.197	GSE39582	pMMR	CIN	C1	S1	1.2271	low	8.25844	8.70879	10.5348	10.0117	8.30406	12.139	10.7205	5.55144	9.24158	9.51278	8.33955	11.2728	7.80143	7.71437	9.02031	7.94857	10.0938	10.1598	8.35297	10.8168	9.95357	10.2818	8.67761
GSM972415	69	Male	III	-217.473	GSE39582	pMMR	CIN	C2	S1	5.76981	high	8.71414	9.14869	10.45	9.86674	8.38626	12.3283	11.1239	4.55943	8.15254	4.46866	8.4641	11.3054	7.76696	9.29797	8.77212	8.23565	9.87185	10.1427	8.23073	10.3647	9.61652	10.5735	9.43899
GSM972416	49	Male	II	-79.6791	GSE39582	pMMR	CIN	C2	S2	2.86212	high	8.96363	6.97489	9.98113	9.17006	8.64011	11.3904	11.1964	4.28373	8.93517	4.25688	8.01239	10.954	7.76155	7.68666	9.17891	8.12734	9.91505	9.66283	7.48145	9.85688	10.1196	9.87889	8.20193
GSM972417	59	Male	II	282.218	GSE39582	pMMR	CIN	C2	S1	7.28912	high	8.61412	8.0678	10.4648	9.48313	9.17059	11.825	10.7378	4.44133	7.81109	4.25297	8.92517	11.0794	7.74385	8.15492	9.01437	8.02123	9.58638	10.1646	7.62897	10.6536	9.94456	10.6178	8.74032
GSM972418	64	Male	II	27.7979	GSE39582	pMMR	CIN	C2	S1	3.92316	high	8.43414	8.05657	10.6545	9.36914	8.89304	12.1642	11.3517	4.75852	9.27384	4.19243	8.48613	10.7412	7.92988	8.45987	9.32988	8.08513	9.94697	10.4601	7.78343	10.5878	10.4793	10.2145	9.14857
GSM972419	85	Female	III	214.03	GSE39582	pMMR	CIN	C2	S1	5.55669	high	8.95861	7.81317	10.6154	9.48002	9.07376	12.0865	11.4174	4.54017	8.2689	4.56198	8.04073	10.8988	7.4488	8.64957	8.69904	8.31948	10.0379	9.44662	7.12164	10.1126	10.2163	9.7309	9.49781
GSM972420	83	Male	III	1666.45	GSE39582	pMMR	dMMR	C3	S3	-1.30459	low	9.7519	6.72317	10.2437	8.6535	8.6702	11.51	11.4083	4.57981	8.88732	6.85064	8.0503	9.90092	7.18887	8.32867	7.75229	8.04693	9.05828	9.63392	7.15498	9.38842	9.93865	9.10861	7.83668
GSM972421	66	Male	III	517.192	GSE39582	pMMR	CIN	C2	S1	6.46282	high	8.6348	7.39089	10.2801	10.1819	8.82526	11.884	10.9752	3.88277	8.32044	4.45662	8.89363	10.7152	7.08884	8.24864	8.72065	7.86232	9.67971	9.84565	7.41192	9.97857	9.92058	10.4315	8.89779
GSM972422	74	Male	II	1861.19	GSE39582	pMMR	CSC	C2	S3	4.29143	high	9.02566	7.27634	10.4939	8.41863	8.94414	11.6583	11.3362	4.4271	8.41351	4.16565	7.81722	9.97594	7.07235	8.48664	8.09184	8.4506	9.88994	9.36302	6.28861	10.0696	10.0798	9.11142	8.65556
GSM972423	52	Female	II	671.951	GSE39582	pMMR	CIN	C2	S1	4.31274	high	9.10729	7.50974	10.4267	9.35186	8.72632	11.9822	10.7378	4.6039	8.71421	4.42021	8.24105	10.4914	7.87643	8.0746	8.53154	8.28552	9.63365	9.75629	7.8096	10.098	10.0617	9.75353	8.49737
GSM972424	70	Male	II	-327.009	GSE39582	pMMR	CIN	C3	S1	6.23835	high	9.05869	7.48435	10.8759	8.62795	8.444	11.9673	10.7381	4.44629	8.9817	5.89812	8.02306	10.5938	7.28373	7.47737	8.38969	8.34301	9.48908	9.24836	7.70806	10.1219	10.0838	8.91321	7.82221
GSM972425	72	Female	III	516.997	GSE39582	pMMR	dMMR	C1	S1	5.49601	high	9.22954	8.28162	10.282	8.86394	8.66462	11.7138	11.3491	3.91719	8.08392	7.91607	7.60322	10.543	7.10718	9.02198	8.18646	8.27138	9.56142	9.53195	7.5683	9.70198	9.86347	9.49993	8.60462
GSM972426	49	Male	II	1356.31	GSE39582	pMMR	CIN	C3	S1	7.57888	high	9.55029	6.38155	10.4765	7.90066	8.83453	10.899	11.4117	4.61855	8.32808	4.51324	7.62989	9.86808	7.07322	8.70116	7.79832	8.50766	8.92008	9.14422	5.96641	10.4081	9.98487	8.5755	7.65575
GSM972427	63	Male	II	112.574	GSE39582	pMMR	CIN	C3	S1	10.7135	high	8.78361	6.79225	10.753	9.09348	8.85281	12.0047	11.191	5.27382	9.55098	4.42407	7.92139	10.5596	7.62918	7.75005	8.26938	8.1418	9.39087	9.96044	7.82588	10.1663	9.81788	9.61535	8.7705
GSM972428	62	Male	III	840.468	GSE39582	pMMR	CIN	C3	S1	7.667	high	9.49713	7.6418	10.6369	9.06915	8.6126	10.9362	11.2946	4.87003	7.38139	4.67745	7.6676	9.47779	7.22072	8.13829	8.00236	8.44263	9.78142	9.11578	6.3792	10.1845	10.1975	9.48148	7.61501
GSM972429	64	Male	III	814.543	GSE39582	pMMR	KRASm	C1	S2	4.8836	high	8.79301	7.09133	10.561	7.77512	8.36458	11.7531	11.5705	4.20449	8.78248	5.96096	7.77477	10.2862	6.40451	8.32211	8.20774	8.16013	9.91208	9.55808	6.82445	9.48341	10.0224	9.28981	8.45796
GSM972430	43	Female	II	1648.45	GSE39582	pMMR	dMMR	C1	S2	-6.8521	low	9.22118	7.0627	9.98834	9.2575	8.03123	12.2165	11.5169	4.26037	8.77226	7.34414	8.49396	11.0421	8.24835	8.98591	8.84044	7.84453	10.7128	9.88319	7.72384	9.72032	10.7051	9.88323	7.46842
GSM972431	59	Male	III	1381.4	GSE39582	pMMR	CIN	C2	S3	-0.369613	low	8.79486	8.27117	10.4478	9.73232	8.57098	11.6992	11.3591	4.33562	8.7461	4.3861	8.38004	10.8507	7.70552	8.58206	8.63916	8.08064	10.1565	9.93506	7.96695	10.0949	9.92342	10.1916	8.65024
GSM972432	71	Male	III	146.03	GSE39582	pMMR	CIN	C2	S1	5.58708	high	8.90997	8.05326	10.7032	9.14119	8.87048	11.7013	11.3634	3.91413	9.70881	4.1025	8.37121	10.3357	7.87519	8.57418	8.85058	8.59286	10.1185	10.0551	7.26404	9.95071	10.725	10.144	8.50917
GSM972433	85	Male	III	1383.42	GSE39582	pMMR	CSC	C1	S3	-1.28732	low	9.45721	8.1615	10.2084	9.6339	9.05758	11.6861	11.3762	4.15955	6.6468	7.85795	8.49043	10.795	8.08279	8.50368	8.80501	7.77038	9.91733	9.90897	7.41972	9.7257	10.181	10.1507	8.76076
GSM972434	70	Male	II	289.679	GSE39582	pMMR	CIN	C1	S2	-2.61386	low	9.43669	8.30559	10.9594	10.0362	8.51838	11.926	10.9931	3.63567	8.75496	7.84275	8.18304	10.9111	7.63369	8.32654	8.3547	8.24634	10.0445	9.87338	8.05153	10.3491	10.0964	10.207	8.56039
GSM972435	71	Male	III	70.1135	GSE39582	pMMR	CIN	C2	S1	7.57031	high	8.81544	8.00107	10.7068	9.56638	8.77334	11.981	11.4534	4.69739	8.67265	4.18407	8.67694	10.6605	7.65035	8.82025	8.91599	8.53968	9.77229	10.0271	7.63135	10.405	9.98642	10.6723	8.1965
GSM972436	81	Male	II	479.904	GSE39582	pMMR	CIN	C2	S1	2.15477	high	8.48513	7.91184	10.9569	9.94433	8.60747	11.8797	11.4794	4.26225	9.32446	4.33852	8.2035	11.1709	7.63034	8.78411	8.65532	8.12934	9.67417	9.85242	7.879	9.88044	10.3553	9.75931	9.01546
GSM972437	48	Female	IV	1164.96	GSE39582	pMMR	CIN	C1	S3	2.47079	high	8.88117	7.88376	10.6017	9.95877	8.89133	11.8908	10.9173	5.47092	9.29003	8.9094	7.79888	10.7202	7.28731	8.38035	8.61447	8.20263	9.89368	10.092	7.84289	10.333	9.84816	10.0995	9.29404
GSM972438	44	Male	IV	1478.52	GSE39582	pMMR	CSC	C2	S3	-4.73495	low	9.214	7.62905	10.1965	9.13833	8.83131	11.4415	10.8897	3.99391	7.69672	4.42293	8.15223	9.66076	8.0602	8.49677	8.55287	8.31922	9.96207	10.425	8.51762	9.50608	10.2937	10.2841	8.80908
GSM972439	65	Male	IV	17.0725	GSE39582	pMMR	CIN	C2	S2	4.93306	high	8.70151	8.1915	10.6349	9.93705	8.59264	11.7707	11.2175	4.00158	7.82882	4.24104	8.06501	11.4196	7.9675	8.56153	8.96304	7.82865	9.87932	10.4371	7.58622	9.94069	9.70071	10.2846	8.93429
GSM972440	50	Male	II	1359.43	GSE39582	pMMR	CSC	C1	S3	-7.91443	low	8.75766	8.33479	10.3507	9.77106	8.48227	11.8688	11.1714	3.82112	9.01603	9.51455	8.25928	10.965	7.77804	8.71586	8.60654	7.99268	10.104	10.0962	8.37506	9.2534	9.9832	10.1721	8.66701
GSM972441	49	Female	IV	1746.42	GSE39582	pMMR	CIN	C2	S3	2.29639	high	9.25179	7.14306	10.5114	9.20703	8.8918	11.4573	11.0919	4.20161	8.52514	4.41137	8.04339	10.472	7.44576	8.407	8.51092	8.33493	9.70222	9.58976	7.04724	9.47878	9.78033	9.99612	8.35064
GSM972442	54	Female	IV	1889.69	GSE39582	pMMR	CIN	C2	S3	-6.47211	low	9.15878	8.2748	10.1953	10.3527	8.39538	11.6852	11.0514	3.84793	7.9691	4.78133	8.19175	11.4541	7.64541	8.54064	8.6438	8.18308	9.93785	9.96624	8.07114	9.41798	10.1075	10.3773	8.39505
GSM972443	49	Male	II	599.338	GSE39582	dMMR	KRASm	C1	S2	-6.2842	low	9.3446	7.34957	10.7636	8.58704	8.58028	12.4059	11.2438	4.04211	8.29671	8.10872	7.81916	11.1799	7.46067	8.91933	8.81891	8.18873	9.43532	9.91951	8.45223	9.79588	10.4662	9.59001	8.93928
GSM972444	73	Male	III	1601.1	GSE39582	dMMR	CSC	C1	S3	-10.5645	low	9.73475	7.48457	10.7082	9.27868	8.87941	11.1982	10.8078	3.26059	9.50062	8.59552	7.60105	10.2156	7.97077	8.22618	8.94548	8.37622	9.79901	10.0094	8.37308	9.76216	10.9392	9.58961	8.60677
GSM972445	48	Male	II	1177.72	GSE39582	dMMR	dMMR	C2	S3	-13.7155	low	9.86734	7.86823	10.9651	9.83482	8.55406	11.9825	11.2283	3.69364	8.61607	4.67319	7.60568	11.2876	8.27394	9.22556	9.41284	8.43123	9.76384	10.2969	8.50209	9.68381	11.1819	9.75051	8.4559
GSM972447	71	Male	II	1164.09	GSE39582	dMMR	dMMR	C2	S2	-7.06065	low	9.97647	7.78936	10.8883	9.2501	8.4987	11.917	11.1635	4.82089	9.08178	4.71669	8.26573	10.8525	7.2261	8.43946	9.28305	7.85303	10.0306	10.0624	8.4704	9.91889	10.4808	9.87679	7.79137
GSM972449	51	Female	III	703.734	GSE39582	pMMR	CIN	C2	S2	1.4171	low	8.8537	7.25462	10.2554	9.43116	8.7351	11.9004	11.185	4.41688	7.76325	5.45819	7.35423	11.2089	7.09798	9.26997	8.80206	7.76483	9.43499	9.69009	7.25225	9.49569	9.97029	8.79545	8.21344
GSM972450	80	Male	II	479.565	GSE39582	pMMR	CIN	C1	S2	-0.708931	low	8.2788	7.84662	10.7796	9.65396	9.11779	12.3027	11.482	4.41799	8.15685	8.57575	8.15755	11.0944	6.81279	8.5807	9.29676	8.14271	9.7646	10.2557	7.67431	10.5505	9.28935	9.65606	8.99701
GSM972451	58	Male	II	-66.0985	GSE39582	pMMR	CIN	C2	S1	7.55874	high	8.94325	7.9348	10.5499	9.28814	8.9239	12.0417	11.6021	4.37055	9.69415	4.40728	8.29629	11.085	8.67166	8.53002	9.04369	8.18772	10.3928	10.5924	8.22929	10.3015	10.1021	10.2111	8.63964
GSM972452	75	Female	III	2591.9	GSE39582		dMMR	C1	S3	-14.3358	low	9.35809	7.12618	11.1661	8.98714	8.61791	12.4212	11.7029	4.36289	8.90827	7.8876	7.48214	9.93534	7.088	9.34987	8.84858	7.63499	10.2297	9.79533	7.97457	9.58119	10.4418	9.6755	8.26767
GSM972453	51	Female	III	450.864	GSE39582	pMMR	KRASm	C2	S2	-2.06173	low	9.38242	8.2895	10.6126	8.5261	8.57843	12.2563	11.568	4.15264	8.02175	4.48065	8.16138	11.3978	7.96388	8.98335	8.5791	8.18451	10.0566	9.64989	8.04646	9.63983	10.4717	9.65438	8.41358
GSM972454	62	Male	I	1092.55	GSE39582	pMMR	CIN	C2	S1	-0.122004	low	8.6727	7.89275	10.4876	10.3895	8.31379	11.668	11.0779	4.09115	7.79804	4.26873	8.58177	10.8573	7.98295	8.5147	8.91547	7.81604	10.4603	9.98728	7.20389	10.3495	10.2852	10.4528	8.80632
GSM972455	89	Female	III	2027.89	GSE39582	dMMR	dMMR	C1	S3	-5.47555	low	9.35082	7.49755	10.1362	9.4615	8.25544	11.5926	11.2973	4.05054	9.22249	7.03895	7.90592	10.703	7.59222	8.72176	8.46992	7.7051	10.0516	9.59898	7.56202	9.32755	10.0855	9.61618	8.17152
GSM972456	82	Female	II	200.596	GSE39582	pMMR	CIN	C2	S1	1.75068	low	8.32628	7.6137	10.7532	9.74626	8.85142	11.9328	11.5023	3.9951	8.76053	4.53132	8.41756	11.3379	7.76957	9.05238	9.3624	8.16895	10.3774	10.3218	8.24915	10.0705	10.2742	10.3591	9.22423
GSM972457	74	Female	III	450.854	GSE39582	pMMR	KRASm	C2	S2	2.17892	high	8.85807	8.42223	10.2908	8.7747	8.61421	11.4415	10.9853	4.16237	8.76696	4.27871	8.1685	10.6961	8.25012	7.81885	8.67156	7.94836	10.1653	10.0675	7.84967	9.34181	9.76696	10.0114	8.44162
GSM972458	65	Male	II	2195.79	GSE39582	dMMR	dMMR	C1	S3	-9.13009	low	9.19675	7.35977	10.9579	9.2608	7.99331	12.0496	11.5403	4.48648	8.16086	6.80084	8.22319	10.1323	7.57788	9.05793	8.98921	8.13697	10.2192	10.0163	7.86547	9.78165	10.3962	9.67133	8.30098
GSM972459	80	Male	II	114.399	GSE39582	pMMR	KRASm	C3	S2	3.06735	high	8.67842	7.57465	10.1395	9.35367	8.48684	11.7341	11.2031	6.81751	9.70812	6.34787	7.9118	10.5651	7.84167	8.10811	9.11587	7.68897	10.3937	10.1571	7.31594	10.4232	10.5805	10.0552	8.07687
GSM972460	70	Female	II	426.8	GSE39582	pMMR	CIN	C3	S2	-1.61244	low	8.67705	8.50737	10.587	9.85805	8.44444	12.0083	11.2202	5.11474	9.03214	5.21582	8.74875	11.4074	7.66395	7.88596	8.51129	7.75405	9.79832	10.0781	8.11811	9.93433	9.99536	10.7097	8.98879
GSM972461	56	Male	II	258.447	GSE39582	pMMR	CIN	C2	S1	-1.79245	low	8.52528	8.1973	10.73	10.0682	8.71669	12.0383	11.1644	4.26338	9.14314	4.1514	8.19292	10.9183	8.4438	9.14571	9.26032	8.31892	9.24173	10.396	8.10938	10.5462	10.3596	10.213	8.63863
GSM972462	72	Male	I	261.151	GSE39582	pMMR	CIN	C3	S1	4.08836	high	9.51339	8.51393	10.8719	9.51397	8.56951	12.067	11.15	5.72351	9.9198	4.32072	7.67791	11.1826	7.27547	7.97495	8.63247	8.44506	9.68446	9.84773	7.24673	10.8277	9.5503	9.43916	9.15585
GSM972464	76	Female	I	1145.52	GSE39582	pMMR	CIN	C2	S1	6.93596	high	8.4691	8.41808	10.6425	10.521	8.81518	11.9379	10.4891	4.14231	8.18778	4.87713	8.41511	10.4192	7.21183	8.27305	8.56855	7.86455	9.70161	9.98941	7.89417	10.5706	10.3222	10.4761	8.68416
GSM972465	73	Male	II	-182.229	GSE39582		dMMR	C1	S2	-7.10181	low	9.50716	7.78828	10.7886	9.35014	8.36201	11.9569	11.7854	3.95823	8.85215	7.4041	8.28004	11.616	7.24742	8.77226	9.56261	8.33387	10.5148	10.5079	8.07785	9.85606	10.8957	9.88088	7.99752
GSM972466	73	Female	III	337.234	GSE39582	pMMR	CIN	C3	S2	-2.01568	low	8.61023	8.29053	10.7387	9.595	8.67788	12.2558	11.6057	5.57732	9.31082	7.00801	8.43091	11.0274	7.2904	8.29138	9.50569	7.63357	10.3551	9.71286	8.05	10.2855	9.71767	9.52239	8.41743
GSM972467	54	Male	III	864.512	GSE39582	pMMR	CSC	C1	S1	3.1749	high	9.2107	7.64717	10.2708	9.48261	9.25359	11.4975	10.7056	4.39083	7.95805	7.02916	8.28686	10.3697	7.91785	8.7325	8.26338	8.07858	9.80698	10.1553	7.19143	10.3267	9.72234	9.89229	8.79207
GSM972468	73	Male	II	625.504	GSE39582	pMMR	CIN	C2	S1	1.2618	low	8.46997	8.39261	10.5823	10.9836	9.14601	11.8025	10.7379	4.00131	8.06757	4.34194	8.12663	11.0595	7.28096	8.53505	8.82995	8.17882	9.9996	10.049	8.12012	10.9613	9.91818	9.87208	9.24314
GSM972469	69	Male	I	483.849	GSE39582	pMMR	CIN	C2	S1	0.876056	low	9.11423	7.93718	10.6705	10.1033	8.4543	11.8545	11.2402	4.25176	8.42194	4.71445	8.20349	11.0568	7.1037	9.0802	8.37696	7.76869	9.72639	9.5293	7.59894	10.0548	9.79223	10.2534	9.40443
GSM972470	50	Male	II	3085.34	GSE39582	dMMR	dMMR	C2	S3	-11.3392	low	9.209	7.37564	10.6919	9.67266	8.48008	11.8121	11.9986	4.01934	8.9685	5.77379	7.97358	9.7431	7.21062	8.76984	8.92727	7.98709	10.1777	9.79886	8.21681	9.47327	10.0418	9.97497	8.0996
GSM972472	58	Male	II	232.674	GSE39582	pMMR	KRASm	C1	S2	-1.64845	low	9.03513	7.71605	10.9924	9.83634	9.05234	12.5323	11.5655	3.90952	6.27804	8.31899	7.8304	10.5089	7.17829	8.24861	8.26923	8.5638	10.3742	10.0947	7.3274	10.1334	9.96347	9.41468	8.80712
GSM972473	67	Male	II	1096.22	GSE39582	pMMR	KRASm	C2	S2	-4.02878	low	8.91329	8.17646	10.4323	9.81685	8.42358	12.062	11.196	4.18907	9.06957	6.38942	7.8426	10.8047	7.58748	8.47178	8.68666	7.69364	9.84418	9.50402	8.01812	9.53927	10.4391	9.80122	8.3032
GSM972474	49	Female	III	673.553	GSE39582	pMMR	CIN	C2	S3	-2.71032	low	8.73235	7.36596	10.4374	9.42132	8.35142	12.1573	11.1304	4.29301	8.58516	4.11538	8.99075	10.7276	7.73923	7.92512	9.17324	8.30635	9.74932	10.1617	6.25548	9.78695	10.4184	10.7609	8.71231
GSM972475	68	Female	II	520.164	GSE39582	pMMR	KRASm	C2	S2	-2.43258	low	9.14957	7.85758	10.4671	8.09642	8.47288	11.9049	11.0629	4.12533	7.61384	6.16351	7.74104	10.3713	7.59837	8.60258	8.41721	7.78197	9.88073	10.1497	7.54276	9.70712	10.3988	9.31913	8.77894
GSM972476	61	Male	III	1100.33	GSE39582	pMMR	CSC	C2	S3	2.53192	high	8.74069	8.23626	10.5276	9.72326	8.8469	11.8953	11.0955	4.40708	7.27523	4.33695	7.80421	11.2448	7.50035	8.8557	8.07669	7.67146	10.163	9.74088	7.71986	9.6525	9.52637	9.75405	8.64604
GSM972477	75	Male	II	92.2878	GSE39582	pMMR	KRASm	C2	S2	-0.597967	low	8.76974	8.36227	10.8599	10.1633	8.89438	12.1188	11.3087	4.22	8.10856	6.19136	8.25425	10.6446	7.9662	8.82186	9.07532	7.98964	9.68833	9.76977	7.94326	10.292	10.3336	9.97194	8.58341
GSM972478	80	Male	II	467.064	GSE39582	pMMR	CIN	C2	S1	-0.359463	low	9.05407	8.17256	10.5833	9.67022	8.16951	11.9913	10.456	4.46024	9.23856	4.47213	8.10609	10.749	6.78793	8.09606	8.69395	7.89711	9.84186	9.8804	8.058	10.5314	10.1097	10.1262	8.37848
GSM972479	79	Male	III	1628.96	GSE39582	pMMR	CSC	C2	S3	-2.37019	low	9.13795	7.12878	9.99748	9.11982	8.71852	11.1621	11.0441	4.33475	7.85804	4.26005	7.8048	9.7525	8.25189	8.48407	8.30617	7.47021	10.351	10.1668	7.0256	9.30498	10.304	9.72366	8.1369
GSM972480	78	Male	II	231.762	GSE39582	pMMR	KRASm	C2	S2	-1.15615	low	9.18068	7.86176	10.4366	9.32554	8.41404	11.4864	11.2897	4.04986	9.12369	4.37785	8.09571	10.9706	7.83719	8.85827	8.59759	8.18315	9.81639	9.97649	7.70345	10.0654	10.4593	10.225	8.32591
GSM972481	67	Male	III	563.923	GSE39582	pMMR	CIN	C2	S1	4.36464	high	8.68812	7.46725	10.7004	10.1824	8.97826	12.1992	10.8972	4.42494	8.93915	4.39639	8.71522	10.8299	6.57903	7.51737	8.98115	8.09946	9.86404	10.0519	7.1137	10.4441	10.3045	10.177	9.19081
GSM972482	90	Female	II	143.525	GSE39582	pMMR	dMMR	C2	S2	-0.458724	low	9.39524	7.27487	10.4616	8.69406	8.3376	11.6428	11.0878	4.20113	8.5099	4.19002	7.90505	10.4296	7.3798	9.00084	8.34052	7.75584	9.57826	9.90409	7.96122	9.04569	10.0934	9.57192	8.34027
GSM972483	80	Female	II	-181.625	GSE39582	pMMR	CIN	C1	S1	8.36259	high	8.72567	8.68174	10.9009	9.18185	9.24804	12.1381	11.055	5.92412	9.02479	9.90247	7.91437	10.969	6.94518	8.99176	8.23744	8.63848	9.73127	9.91234	7.14941	10.5194	9.85948	9.83746	9.75363
GSM972484	68	Male	II	514.952	GSE39582	pMMR	CIN	C3	S1	4.31831	high	8.54336	7.59935	10.7131	9.7545	8.89075	11.8419	10.6602	4.42442	10.4704	4.23929	8.37345	11.0347	6.80426	7.88372	8.87503	8.2008	9.9412	9.56368	7.40862	10.3029	9.56923	10.0442	9.12183
GSM972485	69	Male	II	712.768	GSE39582	pMMR	CIN	C2	S1	1.12883	low	8.50414	7.4835	10.5589	9.4079	8.68877	12.0013	11.3196	4.38698	8.90132	4.56405	8.2626	11.2023	7.45554	9.25834	9.24311	7.89243	9.84307	10.3102	7.9018	9.53859	10.2368	10.6634	9.17924
GSM972486	87	Male	II	195.291	GSE39582	dMMR	CIN	C2	S1	5.78095	high	8.898	8.07549	10.5462	10.3069	9.10855	11.3595	11.2801	4.22734	8.91494	4.48192	8.34294	10.9614	7.92959	8.38143	8.23399	8.28831	9.70947	9.88696	7.23072	10.1899	9.90408	10.2421	9.56409
GSM972487	84	Male	II	494.982	GSE39582		KRASm	C2	S2	-4.82354	low	9.28018	7.37253	10.2748	8.39734	8.60571	11.4723	10.9253	4.57328	8.29653	5.0046	7.83965	10.5685	7.50164	8.39645	8.22283	7.93793	9.42516	9.53628	8.23856	9.44268	10.4767	9.79465	8.20159
GSM972488	65	Male	II	904.051	GSE39582	pMMR	KRASm	C2	S2	-3.24397	low	9.26208	8.15084	10.3236	8.61479	8.52399	11.8768	11.1783	3.93752	7.6499	6.44006	8.10053	10.4345	7.33783	8.66249	8.56682	8.17995	9.8748	9.88028	7.86603	9.40619	10.4459	9.56356	8.52929
GSM972489	77	Female	II	540.657	GSE39582	pMMR	KRASm	C2	S2	-0.448248	low	9.3317	7.57969	10.4253	8.85614	8.13386	11.7398	11.3272	4.22033	8.71137	6.02751	8.0025	10.7907	7.92646	8.17955	8.53828	8.4054	9.9472	9.97583	6.65846	9.4083	10.6517	9.65768	8.39725
GSM972490	67	Male	II	20.2986	GSE39582	pMMR	CIN	C2	S1	2.86445	high	8.44207	8.30994	10.7901	10.1526	8.72064	11.8239	11.009	4.18156	8.81473	4.14914	9.13169	11.2664	7.39133	8.3757	8.92021	7.98416	9.93717	9.89304	8.70681	11.1341	9.83537	10.8373	9.07405
GSM972491	74	Male	II	31.6782	GSE39582	pMMR	CIN	C2	S1	1.74859	low	8.51149	8.30903	10.8012	9.5408	8.90703	12.0405	11.1156	4.23661	8.70798	4.34111	8.47901	10.7991	7.28724	8.73461	9.42999	8.33633	9.99287	10.1241	7.90766	11.1685	10.1107	9.86829	9.55819
GSM972492	69	Male	I	663.156	GSE39582	pMMR	CIN	C1	S1	-1.37671	low	8.37925	8.28165	10.5228	9.81246	8.77347	12.1105	10.5699	4.71566	7.68637	6.96657	9.0594	10.7875	7.62693	7.48233	9.04895	8.10732	10.3918	10.3746	8.78838	10.6815	10.065	10.6262	8.59136
GSM972493	89	Female	II	389.638	GSE39582	pMMR	CIN	C2	S2	-1.86406	low	9.00628	7.81407	10.4569	9.14098	8.73824	12.1141	10.896	4.3282	9.49318	4.99999	7.44702	11.1049	7.5996	8.62533	8.88157	8.26032	9.72054	9.68457	8.09951	10.131	10.1479	9.44873	8.68521
GSM972494	43	Female	I	1280.29	GSE39582	dMMR	dMMR	C1	S2	-4.92368	low	9.13753	8.07183	10.4646	9.22863	8.48732	12.5158	10.9721	4.37123	9.30253	6.7195	7.73232	10.9983	7.98359	8.47399	8.81545	8.65456	9.65461	9.85488	8.1568	9.61229	10.561	9.79884	9.48044
GSM972495	69	Female	III	355.31	GSE39582	pMMR	CIN	C2	S1	5.98759	high	8.739	9.33545	10.4736	10.6698	8.21124	12.1074	10.4442	4.0294	8.47179	4.37331	8.78053	10.9018	7.83738	8.71029	8.45056	8.04886	9.58844	10.3132	7.57792	10.3905	10.4292	10.6677	9.5024
GSM972496	65	Female	I	1441.17	GSE39582	pMMR	KRASm	C2	S2	0.00536546	low	9.17146	7.88494	10.7669	9.03223	8.50473	11.8258	11.2834	4.20159	8.18206	4.81045	7.87788	11.0586	7.92026	8.30263	8.47812	8.3209	9.87432	10.5062	8.37266	9.9157	9.70589	9.99857	8.89973
GSM972497	77	Female	III	-191.015	GSE39582	pMMR	CIN	C2	S1	6.33705	high	8.80841	8.65746	11.2586	9.75549	9.23861	12.0599	11.1312	4.03988	9.3582	4.08918	8.49016	11.6028	7.7165	8.32413	9.39642	8.10408	9.72449	10.655	8.57706	11.1658	10.1988	10.2999	9.56156
GSM972498	50	Female	III	-213.075	GSE39582	pMMR	CIN	C2	S2	0.311938	low	8.36416	7.68814	10.8084	10.3018	8.85943	12.4103	11.1945	3.72546	8.78718	4.6076	8.42766	11.2351	7.21403	8.1248	9.10707	8.31996	10.0854	10.2022	8.2654	10.5704	10.2886	10.3195	8.95403
GSM972499	82	Male	III	816.769	GSE39582	dMMR	dMMR	C2	S2	-19.8837	low	9.27947	8.25266	11.1154	9.83881	8.23458	12.2194	11.7816	3.90297	8.98889	5.92116	8.00059	11.24	8.2059	9.28344	9.04981	8.56404	10.7536	10.2006	9.06497	9.48656	10.6332	9.93478	8.78244
GSM972501	76	Female	III	1254.19	GSE39582	pMMR	CIN	C3	S1	10.0351	high	9.55366	7.5804	11.0209	9.49261	9.33841	11.5392	10.8991	7.07831	9.32991	8.57692	7.7608	10.2014	7.07694	7.7014	8.50876	8.51876	9.92353	9.70632	7.05609	11.0953	10.2118	9.59344	8.80829
GSM972502	69	Male	II	-326.837	GSE39582	pMMR	KRASm	C2	S2	1.72723	low	8.83551	7.56559	10.783	9.0454	9.19878	11.551	11.2713	3.99593	6.51545	4.6245	7.91108	10.3065	7.0111	8.54574	8.63999	8.04056	9.47862	9.73278	7.36371	9.8945	10.5777	9.03768	8.29581
GSM972503	42	Female	II	1541.57	GSE39582	pMMR	CIN	C3	S1	3.94425	high	9.4608	7.33016	10.3767	9.17971	8.79418	11.7988	10.7335	5.39958	8.38874	6.50347	7.98062	10.4346	7.52823	8.11083	8.52451	8.04165	9.64163	9.95661	7.55678	9.76133	10.1424	9.71429	8.60844
GSM972504	80	Male	III	760.335	GSE39582	pMMR	CIN	C1	S1	6.30565	high	8.89108	7.78945	10.3978	9.4399	9.02518	11.3118	10.5589	4.05072	9.23336	6.83677	7.39032	10.107	7.00857	7.90236	8.50412	8.39477	9.4053	9.24611	7.45253	9.96791	9.34342	9.53885	7.74984
GSM972505	69	Male	II	706.063	GSE39582	pMMR	CIN	C3	S1	10.5921	high	9.11029	7.12708	10.2768	8.85149	8.63239	11.3621	10.5995	6.88498	8.95687	4.38631	7.52116	10.2412	6.77732	7.98642	7.97275	8.84961	8.69843	9.31579	7.00575	9.55842	9.36317	9.36442	7.96312
GSM972506	68	Male	II	1090.02	GSE39582	pMMR	CIN	C2	S1	8.28486	high	9.06939	7.82922	10.8152	8.72151	8.98184	11.3296	11.1616	4.3363	8.40571	4.4766	7.83892	10.2714	7.22485	7.6965	8.36687	8.50643	9.7246	9.55235	6.98851	10.3346	9.91748	9.61261	8.12376
GSM972507	83	Female	III	875.877	GSE39582	dMMR	dMMR	C2	S2	-10.1283	low	9.32791	7.88672	10.7148	9.16495	8.03875	12.111	11.5148	4.11831	8.51262	6.26822	8.02245	10.8061	7.23346	8.9676	8.97514	7.95856	9.63746	9.82915	7.88534	9.43277	10.3876	9.75314	8.18777
GSM972508	69	Female	I	854.663	GSE39582	pMMR	CIN	C2	S2	-4.24692	low	8.3579	7.94187	10.1017	10.352	8.66538	12.1538	11.1818	4.25146	8.45181	6.49402	8.29556	11.3643	7.98993	8.72785	8.90879	7.82188	10.1057	10.1202	8.09366	10.3473	10.2545	10.2534	8.80138
GSM972509	73	Female	I	242.573	GSE39582	pMMR	CIN	C2	S1	-3.58189	low	8.86615	7.73256	10.2742	9.90238	7.9185	11.9688	11.2692	4.1607	7.80731	4.19686	8.7927	11.4411	7.90293	8.66957	8.91532	7.91307	10.0514	10.1982	8.25053	9.84361	10.112	10.4437	8.74059
GSM972510	89	Male	II	181.27	GSE39582	pMMR	KRASm	C2	S2	-3.88095	low	8.74015	7.80575	10.3882	9.58616	8.51556	11.5833	11.3822	4.33428	9.10339	5.316	8.48801	11.2815	7.67075	9.03543	8.62879	7.93473	9.84612	10.2301	8.29895	9.25037	10.2785	10.2551	8.73585
GSM972511	75	Male	III	310.374	GSE39582	pMMR	CIN	C1	S3	-2.69714	low	8.66972	8.25964	10.3249	9.99542	8.54457	12.3041	11.3569	4.43353	9.08405	7.81715	9.02397	10.921	8.1981	9.01003	9.02336	7.92576	10.3331	10.2442	7.88624	10.1686	10.2644	10.6199	9.63304
GSM972512	62	Male	III	515.276	GSE39582	pMMR	KRASm	C1	S2	-1.85567	low	8.73945	7.58621	10.4662	9.62216	8.29582	11.9487	11.3365	3.98022	8.71497	7.48782	8.31647	10.781	7.6791	8.35727	9.01998	7.73183	9.98022	10.1117	7.76802	9.8	10.09	10.2603	8.39908
GSM972513	85	Male	III	-178.381	GSE39582	pMMR	CIN	C2	S1	2.43426	high	8.22431	8.20904	10.5891	10.4129	8.79038	11.9965	11.0481	4.1681	9.30731	4.28772	8.39777	11.4754	7.65589	8.73537	9.00988	7.87376	9.96433	10.3228	8.22602	10.4857	10.3547	10.1352	9.11002
GSM972515	72	Female	II	-25.82	GSE39582	pMMR	CIN	C2	S2	-3.81482	low	8.33628	8.38654	10.7719	9.87468	8.75472	12.1808	11.2674	4.12613	8.94637	4.19158	8.33642	11.3618	7.99576	8.28431	9.21886	7.91171	10.0389	10.1827	8.43876	10.2467	10.3816	9.68816	9.41962
GSM972516	82	Male	II	-146.423	GSE39582	pMMR	CIN	C2	S2	-0.752585	low	8.97118	8.15194	10.9578	9.58244	8.08878	11.8255	11.4851	3.97201	9.16971	4.18833	7.9802	10.8746	8.36171	8.45876	9.26167	7.72697	10.1497	10.1377	7.90495	10.1798	10.5314	10.0914	9.00795
GSM972517	88	Female	II	383.86	GSE39582	pMMR	CIN	C2	S1	-0.509712	low	8.84414	8.04665	10.5053	10.0481	8.10166	12.1002	11.0079	4.59372	9.2714	4.26357	9.03472	11.2921	7.7719	8.69375	8.97415	7.70262	10.1523	10.0679	7.86425	10.3588	10.42	10.4189	9.22407
GSM972518	82	Female	III	918.952	GSE39582	pMMR	CIN	C3	S1	5.16594	high	8.45292	8.17045	10.6931	9.45775	9.28094	12.09	10.7394	4.88572	8.23175	4.50467	7.767	10.4537	7.14186	8.76686	8.53133	7.72643	9.77609	9.7664	7.94033	10.297	9.84162	9.68176	9.00628
GSM972519	58	Male	II	597.051	GSE39582	pMMR	CIN	C3	S1	7.25109	high	8.9795	7.22349	10.5404	8.34022	8.68919	12.2073	10.992	4.98014	8.52777	4.71249	7.80166	10.2127	7.07882	8.25421	8.16555	7.6944	9.68949	9.63809	7.23842	10.1631	9.76086	9.50463	8.21823
GSM972520	76	Male	III	1013.93	GSE39582	pMMR	dMMR	C1	S2	-8.06598	low	8.56092	8.21267	10.3487	9.74112	8.50922	11.8175	11.0606	3.98852	8.55235	8.60069	8.45115	11.0452	7.95699	7.69643	9.3035	7.59437	10.3069	10.0485	8.2365	10.0829	9.95129	10.2936	8.8323
GSM972521	90	Female	II	1022.06	GSE39582	pMMR	CSC	C1	S3	-6.62994	low	9.17078	8.51712	10.9232	10.3581	8.63967	12.1841	11.2079	3.76257	9.52036	8.38995	8.21801	11.1197	7.82843	8.61286	8.94488	7.8023	9.9696	10.4463	8.68502	10.3246	10.2261	10.1593	9.51411
GSM972522	53	Female	II	2124.62	GSE39582	pMMR	dMMR	C2	S3	-4.22442	low	9.17482	7.67677	10.2788	9.05051	8.70867	11.44	11.141	4.29281	8.38042	5.43082	8.06123	9.93789	7.48128	8.13831	8.39929	8.02866	9.41814	9.73198	7.44183	9.54433	10.0755	10.0607	8.94094
GSM358341	78	Male	I	594.074	GSE14333			C1	S1	0.45823	low	8.76335	8.3595	10.4204	9.26846	8.01996	12.348	11.4837	5.90312	8.88079	9.76171	7.96262	10.873	8.01879	8.00689	8.49883	8.39536	9.85737	10.0157	8.00479	10.172	10.1256	9.53032	8.22189
GSM358342	53	Female	I	1628.37	GSE14333			C3	S3	-2.1238	low	9.11334	6.93494	10.7351	9.95596	8.79518	12.069	11.1865	5.28072	9.59983	4.40423	8.32431	10.5148	8.01341	7.84774	8.59502	8.43977	9.91794	9.91108	7.54334	9.4642	9.85867	9.35299	8.72017
GSM358343	80	Female	I	1170.97	GSE14333			C3	S1	0.256031	low	8.90647	8.50184	10.5228	9.48736	8.48964	12.2785	10.908	4.68884	9.21149	4.18891	8.06163	10.0788	7.7232	7.92609	8.76657	8.25591	9.70331	10.2421	7.48043	10.7447	10.0217	9.51296	8.86382
GSM358344	58	Male	I	769.267	GSE14333			C3	S1	7.51217	high	9.4123	8.2178	10.4692	10.309	8.64938	11.7551	10.121	5.4649	8.78377	5.29271	8.67045	10.6932	7.4672	7.7536	8.22156	8.39581	10.2194	9.73929	7.38109	10.4354	10.3437	10.2616	8.74586
GSM358345	81	Male	I	1460.69	GSE14333			C1	S1	-0.295747	low	8.88968	8.3359	10.8239	10.1396	8.45316	11.8712	11.0999	4.15467	8.55907	7.52792	8.2037	10.7218	6.33927	8.18534	9.01481	8.19953	9.27019	10.0784	6.17802	10.7573	10.3898	9.43482	8.86761
GSM358346	57	Male	I	102.452	GSE14333			C2	S1	5.12211	high	8.95277	7.89036	10.7765	9.48472	8.64349	11.4947	11.2479	4.65437	9.80542	3.45341	7.79955	11.0798	8.21205	8.66007	9.12066	8.33584	9.70385	10.5277	7.82271	9.78852	10.595	10.0525	8.44335
GSM358347	63	Female	I	1038.55	GSE14333			C2	S3	-4.12744	low	8.85142	8.02043	10.8105	9.99403	7.88912	12.2121	11.5896	4.0184	8.98803	4.38564	8.35483	11.2489	7.8307	8.61795	9.04431	7.99055	10.293	9.69325	7.68151	10.4348	10.3341	9.79233	9.06046
GSM358348	51	Male	I	346.167	GSE14333			C2	S1	5.19787	high	9.17437	7.62248	10.6101	9.90557	8.55635	12.5306	10.9309	4.19176	10.0914	4.49563	8.23579	11.3962	6.99519	9.05175	8.53718	7.6727	9.81126	10.319	8.5108	10.7797	10.2455	9.90153	9.0434
GSM358349	86	Female	I	1009.37	GSE14333			C3	S1	0.347004	low	8.38277	8.03833	10.8168	9.46574	8.66998	12.1931	11.1813	5.17005	9.05689	4.53749	8.28157	11.1584	6.99969	8.28275	8.79847	8.45603	10.1997	9.89089	8.25138	10.6941	10.1564	9.29727	9.21885
GSM358350	76	Male	I	431.938	GSE14333			C1	S2	0.0146203	low	9.17769	7.65327	11.1692	9.71965	8.65179	11.7135	11.4562	4.44295	8.4014	7.53863	8.47152	11.4365	7.53106	8.9003	8.94969	8.23311	10.3867	9.99139	7.88422	10.0595	10.1243	9.34207	8.68098
GSM358351	74	Female	I	1808.19	GSE14333			C2	S3	-5.04062	low	8.69287	7.72538	10.4153	9.83019	8.51642	11.4915	11.1666	3.74728	8.7564	4.79998	7.7418	10.233	7.86106	8.57275	7.77969	7.65623	9.31646	10.149	6.83088	9.78104	9.76199	9.6028	8.93296
GSM358352	55	Male	I	1051.42	GSE14333			C2	S2	-3.60811	low	8.51853	7.28287	10.5464	8.92232	8.59084	11.7059	11.4607	4.17022	8.39942	5.09474	8.36157	11.0469	7.34339	8.79379	8.94918	8.07333	9.8531	10.0907	6.8927	9.41674	10.0691	9.53422	8.47026
GSM358353	50	Male	I	401.141	GSE14333			C2	S2	-4.59494	low	8.81716	8.79486	10.825	9.42906	8.31717	12.2217	11.6148	4.02355	8.331	4.0217	8.35848	10.1138	7.71749	8.3001	9.35789	8.11631	9.89716	10.2	8.43929	9.52014	10.7405	9.45856	8.11086
GSM358354	87	Female	I	728.736	GSE14333			C2	S2	-6.88148	low	8.46287	7.69389	10.581	8.49702	8.49844	11.6773	11.0583	4.36892	8.74163	4.63939	8.66847	10.8276	8.25423	8.63717	8.76996	7.73091	9.81477	9.42975	7.26117	9.77092	10.375	10.1791	8.30105
GSM358355	61	Female	I	371.702	GSE14333			C2	S2	-3.1984	low	9.05049	7.28832	10.342	8.97264	8.68078	11.6093	11.0288	3.82849	8.74163	5.30443	7.98074	11.7266	7.69006	8.95424	8.94132	7.81026	10.7791	10.3643	8.7686	9.92926	10.3334	9.174	8.5391
GSM358356	88	Male	I	226.23	GSE14333			C3	S1	2.59218	high	9.17732	7.51937	10.6274	9.48669	8.40734	11.763	11.6402	5.00009	9.98684	4.33204	8.27031	11.2382	7.94386	8.95914	9.15537	7.47498	9.95309	10.2591	7.97351	10.0278	10.3812	10.0307	8.19209
GSM358357	68	Female	I	-58.5333	GSE14333			C2	S2	-2.37235	low	8.93862	7.79033	10.4945	9.49133	8.56564	11.9583	11.372	3.723	8.35597	4.54111	8.23252	10.6199	7.79551	8.95471	8.11896	7.9715	9.57021	10.0345	7.90121	9.74512	10.1338	9.52709	8.33718
GSM358358	78	Female	I	972.052	GSE14333			C1	S3	-2.1877	low	8.52763	8.06566	10.9106	10.2132	8.42182	12.2121	11.1716	3.8635	7.66841	7.78326	8.61532	11.0347	8.01341	8.51295	9.01067	7.82153	9.96612	10.1057	7.30139	10.2621	10.3311	10.3876	8.5694
GSM358359	61	Male	I	2231.88	GSE14333			C2	S3	-3.87788	low	8.80416	7.79674	10.5856	9.64006	8.78735	11.573	10.9413	4.12522	8.27834	5.70399	8.14605	10.4871	7.01023	8.10014	8.17236	8.11973	10.1678	9.93288	7.38849	9.9391	9.53135	9.35741	9.15033
GSM358360	82	Male	I	1521.25	GSE14333			C2	S2	-7.98284	low	8.98989	7.16459	10.0805	9.46768	8.46393	11.8633	11.2969	3.62733	8.5603	6.44044	8.25313	11.3809	8.29267	8.88822	8.26032	7.93786	10.0409	9.99684	7.68122	9.64845	10.2678	9.53943	8.2459
GSM358361	66	Male	I	869.786	GSE14333			C2	S2	-5.30945	low	8.86674	7.55653	10.6363	8.91393	8.64396	11.8139	11.2426	3.83758	7.29692	3.55951	8.41034	10.9335	7.843	8.69393	8.33649	8.04443	9.83224	9.55037	8.36301	9.39349	10.2086	10.1502	8.20489
GSM358362	62	Male	I	244.788	GSE14333			C2	S2	-10.3536	low	8.90919	7.05725	10.4334	9.1709	8.04269	12.1241	11.2128	3.85361	9.28756	4.34157	7.86655	10.6521	8.4689	8.06895	8.37734	8.29925	10.5795	10.2935	8.76746	9.73083	10.3713	9.51942	8.51109
GSM358363	70	Male	I	481.163	GSE14333			C1	S1	3.43988	high	8.3324	7.90525	10.6216	9.42664	8.25146	11.7942	11.2892	4.47469	8.82979	7.18578	8.99432	11.0063	7.26509	8.52299	8.87845	7.71865	9.94695	10.05	7.52825	10.551	10.1455	10.1538	8.90544
GSM358364	66	Male	I	1334.15	GSE14333			C3	S3	0.00601523	low	9.25702	7.5657	10.3286	9.47868	8.28527	11.1264	11.1684	5.99548	8.74401	5.07775	8.14226	10.4436	7.76693	7.73108	8.41891	8.39462	10.349	9.3764	7.52179	9.75732	9.85925	9.99166	8.62008
GSM358365	63	Male	I	1346.93	GSE14333			C2	S1	1.29156	low	9.00789	7.86295	10.6079	10.1596	8.31301	11.9084	11.0837	4.04663	8.00302	4.02029	8.09572	10.9571	7.47524	8.76492	8.64315	8.14249	9.87698	9.93803	8.17945	11.0753	10.0946	10.2185	8.99268
GSM358366	56	Female	I	-45.4691	GSE14333			C1	S2	-1.23478	low	9.21704	7.71367	10.6879	8.85572	8.52541	11.8959	11.2657	4.32834	8.65002	8.55088	8.1334	10.2311	7.11655	8.08314	8.77136	7.81215	9.87178	10.2258	7.90622	9.78737	10.3057	9.64404	8.81005
GSM358367	63	Male	I	187.528	GSE14333			C1	S2	-1.34679	low	9.18759	7.88129	10.4832	9.38188	9.0783	11.8789	11.7654	4.44563	4.02924	8.79853	8.54862	10.8567	7.88068	7.91697	8.41168	8.14811	9.37603	10.0403	7.72087	9.92974	9.51342	9.76981	8.019
GSM358368	73	Male	I	1099.25	GSE14333			C2	S3	-3.33206	low	9.04864	7.38052	10.8833	10.0681	8.59221	12.3206	11.4498	3.8294	8.20556	5.55034	8.57322	10.9613	7.39408	7.86069	8.8577	8.00246	9.7549	10.295	8.09963	10.6064	10.3883	9.89114	8.30508
GSM358370	67	Female	I	-499.176	GSE14333			C2	S2	1.83423	low	8.92975	8.23994	10.7994	9.50398	8.45228	12.0822	11.5467	4.41745	9.68778	4.4936	7.96777	11.3829	7.75602	9.20937	9.75388	8.54519	10.147	9.76704	8.66455	9.66707	10.8122	10.2267	8.60088
GSM358371	67	Female	I	-259.615	GSE14333			C3	S1	4.68623	high	8.33816	8.29328	10.6717	9.83093	8.42339	12.0507	10.8694	6.27623	8.53935	4.28432	8.21598	11.4247	7.11935	8.11369	9.23148	8.14788	10.7313	9.3478	8.65483	10.0331	9.31068	10.4749	8.96205
GSM358373	74	Male	I	-49.0893	GSE14333			C3	S1	5.0786	high	7.91878	8.63127	11.3442	9.56632	8.40734	12.5521	11.4519	5.33932	9.2085	5.16849	7.59447	11.024	7.53271	8.33593	8.91047	8.37952	10.246	9.56243	7.55573	10.0708	9.93503	10.2854	9.16251
GSM358374	47	Female	I	1708.09	GSE14333			C3	S2	1.53417	low	8.53643	8.35977	10.3627	9.02227	8.85505	12.1418	11.2513	4.89668	8.13208	5.25182	8.01088	10.7191	7.47524	8.82389	9.42421	7.77494	10.31	9.89963	7.23775	9.42138	9.57353	10.2248	8.67005
GSM358375	73	Male	I	134.544	GSE14333			C3	S2	3.03843	high	8.67235	8.60584	11.0237	9.27685	8.39153	12.0735	11.4837	6.00353	8.16551	4.8589	7.97482	11.1721	8.00596	9.34376	9.01427	8.10541	10.2172	9.88128	7.8778	10.2026	10.0369	9.83337	9.03747
GSM358376	63	Female	I	304.097	GSE14333			C3	S2	-4.98964	low	8.83097	7.87904	10.4496	9.10997	8.46941	12.4104	11.5555	5.31298	8.61879	6.43447	8.35725	11.2452	7.23604	8.99507	9.63032	7.90243	9.88415	10.0308	8.42719	9.33539	10.7728	10.0604	8.39242
GSM358377	77	Female	I	267.951	GSE14333			C2	S2	-9.98181	low	8.66352	7.99321	11.0793	9.52575	7.84683	12.648	11.6148	4.80096	8.75245	5.72479	8.52143	10.9843	7.83368	9.45792	9.18289	8.03888	10.1016	9.66935	8.68694	9.53263	10.6302	10.3512	8.52784
GSM358378	74	Male	I	-536.491	GSE14333			C2	S1	5.26468	high	7.98722	7.96785	11.1615	10.0973	8.59015	12.2785	11.293	4.39852	8.63282	4.92623	7.73273	11.1488	7.35385	8.44308	9.78119	8.54314	10.392	9.5634	7.97676	10.5301	10.4617	10.0028	9.66258
GSM358380	57	Male	I	-486.884	GSE14333			C3	S1	4.14754	high	8.69932	8.70875	11.1419	10.5232	8.59474	12.1836	10.9544	6.23948	9.29216	4.31774	8.07124	11.623	7.60532	8.56263	9.17937	8.32059	9.9451	9.91869	8.6183	10.9156	10.6157	10.9247	9.01544
GSM358381	65	Female	I	623.959	GSE14333			C2	S2	-1.72426	low	9.29808	8.05401	10.4304	9.45794	8.72642	11.971	10.9457	4.54732	7.6466	4.49295	6.67379	11.1324	7.82632	8.84961	8.82398	8.22688	9.74607	9.81912	7.86039	9.62912	9.91749	9.96321	8.33325
GSM358382	76	Female	I	324.174	GSE14333			C1	S1	5.63538	high	8.4453	7.83031	10.1664	9.19133	8.2941	11.7981	11.1299	5.04921	8.4897	8.01281	8.15137	11.2133	7.10132	8.78693	8.71139	8.2527	9.91794	9.75762	7.79427	10.0222	9.89092	10.6437	9.09029
GSM358383	58	Female	I	282.742	GSE14333			C2	S1	3.29007	high	8.80818	7.67232	10.4619	10.115	9.1097	11.6948	11.4983	4.72361	9.11721	3.37353	7.72096	11.8932	7.5675	8.22397	8.86276	8.06652	9.93477	9.97046	7.93557	10.1988	10.4042	10.2333	8.31552
GSM358384	64	Female	I	1089.28	GSE14333			C2	S1	3.11404	high	9.0273	8.47002	10.3082	9.31351	9.19663	11.688	11.2339	4.13984	8.57404	3.70711	7.28525	10.9276	6.63294	8.5585	8.87491	8.7776	9.87409	10.0294	8.10322	10.0273	10.2058	10.2231	9.4767
GSM358385	40	Female	II	1727.93	GSE14333			C2	S2	-10.6634	low	9.0469	7.23758	10.6891	8.8987	8.17687	12.2785	11.4562	3.67242	8.012	6.1333	7.7439	10.2338	7.63153	8.67678	8.76563	7.67878	10.0527	10.119	7.58779	9.72106	10.4561	9.25043	7.76715
GSM358386	30	Male	II	-110.229	GSE14333			C1	S1	8.29471	high	8.83003	7.41151	10.6296	10.0556	8.11691	11.4303	10.8065	3.71138	9.96454	8.52551	8.58317	10.7228	7.27912	8.08158	8.45318	7.97643	10.7694	10.7088	7.9393	10.6548	10.1757	9.99744	9.72442
GSM358387	54	Male	II	332.673	GSE14333			C2	S2	-3.20104	low	9.56069	7.48662	10.5821	10.0654	8.86981	11.6194	11.216	4.41848	5.80172	4.36412	8.287	10.3889	7.843	9.32695	9.07357	8.15695	10.0956	9.34693	7.456	9.66865	10.523	9.63852	8.32464
GSM358388	54	Female	II	488.542	GSE14333			C1	S2	-5.2736	low	9.51376	7.11646	10.6363	8.89676	8.31047	11.9295	11.3779	3.93335	8.63719	6.8852	7.46403	10.7103	7.84475	8.32901	8.74835	8.13723	9.64104	10.2224	8.03993	9.46525	10.4288	9.19443	7.80128
GSM358389	83	Male	II	798.06	GSE14333			C2	S1	0.340786	low	9.92548	8.07126	10.6203	9.29324	8.85122	11.7511	11.19	4.0509	9.40822	4.88556	9.1583	10.8174	7.81548	8.12878	8.64336	8.08241	10.238	9.66079	7.19528	9.95095	10.3365	10.3192	9.21477
GSM358390	54	Male	II	559.894	GSE14333			C2	S1	6.29152	high	10.0226	7.57775	10.8095	9.4822	8.51005	11.7392	10.9649	4.0859	9.45596	5.12035	8.35266	10.8864	7.47065	7.76088	8.57145	7.78892	9.60664	9.98113	7.14961	10.4489	10.1352	9.62844	8.26608
GSM358391	73	Male	II	1307.6	GSE14333			C2	S2	-11.7077	low	9.074	7.43775	10.2477	9.0333	7.68878	12.3112	11.1936	3.44775	8.4095	6.62372	8.28601	10.943	8.41855	8.40954	8.70759	8.24019	9.85616	9.85131	8.48	9.6155	10.4297	9.79308	8.18606
GSM358392	38	Female	II	1618.27	GSE14333			C1	S3	-6.06337	low	8.98123	7.7602	10.509	8.77345	8.49378	12.2027	11.0349	4.27177	7.86026	7.19915	7.35504	10.8489	7.94769	8.32972	8.30112	7.72791	9.76336	10.0371	7.97845	9.3988	10.0896	9.67224	8.25776
GSM358393	68	Male	II	298.33	GSE14333			C2	S1	5.53793	high	9.23333	8.04456	10.7432	9.34848	8.33871	12.0155	11.4354	3.89934	9.36895	4.16854	8.77494	9.4729	7.82316	8.15534	8.74312	7.35863	10.7455	10.2265	6.52293	10.6022	10.3699	9.98765	9.69772
GSM358394	80	Male	II	404.547	GSE14333			C2	S3	-1.08369	low	8.84478	7.76982	10.7455	10.3271	8.80288	11.2959	11.4098	3.80443	9.37634	3.84851	8.60849	10.7936	7.92714	8.65702	8.54267	7.45959	9.60818	9.59581	7.6537	10.2459	9.66902	10.05	9.22372
GSM358395	78	Female	II	1709.67	GSE14333			C2	S3	-9.35586	low	9.13144	7.34375	10.5733	9.04656	8.40265	11.8139	11.3024	3.84444	9.00241	6.39235	7.67318	10.4526	7.82632	8.18043	8.55357	7.60703	10.3324	10.0714	7.99495	9.41535	10.3124	9.28967	8.44505
GSM358396	65	Female	II	376.831	GSE14333			C2	S1	5.871	high	8.79639	8.38636	10.6939	9.99492	8.27214	11.6986	10.3446	4.18371	9.14827	4.19549	8.98817	10.9988	6.93387	8.02687	8.5728	7.91025	9.82504	10.3667	6.09718	10.1492	10.073	10.1313	9.24362
GSM358397	65	Female	II	222.205	GSE14333			C3	S1	8.40233	high	8.95414	8.24204	9.743	9.83423	8.33047	11.3971	10.3195	5.45994	9.77019	4.86233	9.02557	11.18	7.5872	8.12514	7.99279	7.91533	9.96121	10.211	5.50145	10.2634	9.93503	9.98932	9.0801
GSM358398	66	Female	II	955.242	GSE14333			C1	S2	-4.97384	low	8.94912	7.20027	10.4496	9.04437	8.11935	11.6703	11.2094	4.08112	9.29032	7.97351	8.25628	10.5807	7.96974	8.2499	8.81211	7.55309	9.72777	9.8328	8.42657	10.0089	9.90425	9.92695	8.45198
GSM358399	56	Female	II	774.06	GSE14333			C2	S3	-1.28888	low	8.64714	7.03498	10.9491	9.26542	8.21403	12.3701	11.7424	4.36731	9.13121	5.0469	8.20003	11.1058	7.57002	9.17054	8.84673	7.79743	10.1644	9.90811	7.44537	10.3331	9.80164	10.0508	9.11665
GSM358400	71	Male	II	1020.13	GSE14333			C2	S1	3.50282	high	8.93426	7.88247	10.8517	9.88042	8.60923	11.6948	11.0677	4.18753	8.46629	4.50088	8.34381	10.3719	6.64684	8.37684	8.14269	8.11013	10.0025	9.97641	6.90333	9.97809	10.1182	9.80488	8.82393
GSM358401	78	Male	II	349.915	GSE14333			C1	S1	2.28426	high	8.52817	7.57143	10.8963	9.49868	8.21178	11.5496	11.7985	4.6183	10.1215	8.88527	7.92522	11.1503	7.81575	7.95038	9.1903	8.14182	10.1129	10.0089	7.37957	10.6977	10.2462	9.26154	8.69336
GSM358402	79	Female	II	-284.106	GSE14333			C2	S1	4.70869	high	8.66204	7.59065	11.1404	9.45075	8.93959	11.7431	10.8599	4.49864	9.61234	3.88959	8.26978	11.0798	7.38488	7.93552	9.09023	8.04378	10.0211	10.1019	8.65588	11.0195	10.1412	9.85744	8.32632
GSM358403	71	Male	II	769.892	GSE14333			C2	S1	-0.422286	low	8.58202	7.97996	10.6035	10.4381	8.6974	11.99	11.17	4.26066	8.13549	4.74759	8.84376	10.7066	7.4567	8.27864	8.39757	8.06147	9.64523	10.1554	7.79401	10.4406	10.0638	10.0741	8.8995
GSM358404	66	Male	II	984.708	GSE14333			C2	S2	-3.70403	low	8.77499	7.37853	10.5185	8.9602	8.7317	11.141	10.8229	4.38312	8.12001	6.30255	7.53551	10.66	7.46587	7.55734	8.65408	7.93721	9.84662	9.99684	8.18287	9.7376	10.2746	9.55555	8.40834
GSM358405	52	Female	II	425.798	GSE14333			C3	S3	3.43882	high	8.65702	7.78156	10.768	10.1967	8.49249	11.763	11.2837	7.02331	7.83988	7.58343	8.67354	10.5523	7.90035	8.28554	8.74335	7.9385	10.6471	10.0791	7.24751	10.4599	10.3365	10.2389	9.65746
GSM358406	51	Female	II	814.077	GSE14333			C1	S3	-3.30268	low	9.48799	7.81264	10.6145	9.34491	8.63095	12.029	11.5222	4.45669	9.12722	6.51206	8.42274	11.4247	7.6829	8.26505	8.37841	8.02422	9.60766	10.295	7.76215	9.93115	10.5383	9.74887	8.30615
GSM358407	84	Female	II	-74.8017	GSE14333			C2	S1	5.79282	high	9.43486	8.59057	10.5878	9.35327	8.59678	11.6323	11.3342	4.0323	9.45176	4.46966	7.66363	11.5592	7.33119	8.34769	8.38763	8.00877	9.76622	9.92641	8.17133	10.2482	10.3296	9.47322	8.08028
GSM358408	89	Female	II	928.09	GSE14333			C3	S3	-5.72395	low	8.66382	7.13035	10.4195	9.93724	8.18764	11.9421	11.4919	6.32085	9.3734	9.47193	8.52461	11.177	8.00313	9.0317	8.70441	8.381	9.73717	10.2154	7.29649	10.9811	9.77419	10.0044	8.73041
GSM358409	64	Female	II	1361.76	GSE14333			C2	S1	3.50936	high	9.49761	7.56175	10.4365	10.5561	8.94333	11.5436	10.661	4.6077	8.09876	4.29812	7.36673	10.6336	7.8203	7.94157	8.87999	8.58614	10.4626	9.46995	7.25221	9.80022	10.3622	9.68581	8.2909
GSM358410	86	Female	II	1269.04	GSE14333			C3	S2	-12.6578	low	9.08517	7.67746	10.7631	8.73208	7.32935	11.9421	11.3917	5.13868	8.86518	6.70284	8.22247	11.0049	7.89959	8.85202	9.0795	8.23518	10.238	9.65717	8.11861	9.26976	10.4497	9.25397	8.51398
GSM358411	51	Male	II	937.125	GSE14333			C2	S2	0.918336	low	9.48895	8.00988	10.7851	9.10393	8.90149	11.7025	11.0805	3.60263	8.08108	4.25269	7.94184	10.9417	7.21574	8.97151	8.24809	8.20996	9.81713	9.71227	8.15353	9.74429	10.5383	9.64126	8.6813
GSM358412	69	Male	II	1245.12	GSE14333			C1	S2	-7.92302	low	8.86774	7.33656	10.7281	8.51635	7.9916	12.1836	11.6011	4.29528	8.98058	7.22024	8.15092	10.5362	7.80086	8.52121	8.23794	7.73133	9.76622	9.63281	7.34514	9.47421	9.87204	9.09937	8.18894
GSM358413	60	Male	II	1923.45	GSE14333			C2	S3	-2.69979	low	8.48819	7.4187	10.3381	10.3048	8.05326	11.732	11.0756	4.13822	8.0561	4.68926	8.75161	9.69599	7.97018	8.30348	8.41126	7.2923	10.1216	10.1722	7.42626	10.2475	10.0802	10.1366	8.91757
GSM358414	76	Female	II	138.4	GSE14333			C2	S2	1.11486	low	8.76769	7.50289	10.7789	8.86422	8.31447	11.8469	11.5245	3.94336	8.35427	4.31281	9.36058	10.1807	7.57991	8.72844	9.23148	7.92371	8.8313	10.1236	6.50638	10.3612	10.3883	10.2561	8.35959
GSM358415	75	Female	II	1463.26	GSE14333			C2	S3	-12.0211	low	9.47934	7.79514	10.7066	8.89629	8.24491	11.5126	11.2892	4.16809	9.64189	6.41127	8.49531	10.3652	7.8812	8.45516	8.46003	7.86539	10.2294	9.62058	7.93875	9.9042	10.2433	9.56893	8.14983
GSM358416	71	Male	II	490.508	GSE14333			C2	S1	2.34697	high	9.29266	8.38153	10.6681	10.3345	9.09896	12.1418	10.9591	3.85569	8.46333	4.04396	8.57002	10.762	7.6149	8.06288	8.13762	7.84835	9.80544	9.88528	6.97905	10.3092	10.0903	10.0338	9.25146
GSM358417	59	Female	II	1420.51	GSE14333			C2	S3	0.221987	low	8.72762	7.31645	10.8504	8.76879	8.54238	11.763	11.1952	3.47112	6.6083	6.17119	8.69726	10.4666	6.78159	8.97993	8.05749	7.95667	10.0651	10.1522	7.3575	9.85381	10.1576	9.42461	8.12489
GSM358418	58	Male	II	618.293	GSE14333			C1	S2	-9.09628	low	9.07843	7.33415	10.4243	8.82894	8.34802	11.7707	11.7449	4.13002	6.73227	7.2678	8.8028	11.24	7.87888	8.66739	9.08288	8.36358	10.0301	10.0022	7.76493	9.60563	10.2038	9.69947	8.58606
GSM358419	48	Female	II	1441.85	GSE14333			C1	S3	-4.50006	low	9.3737	8.57891	10.825	9.84281	8.74227	12.0959	10.6101	4.72988	8.91308	9.43674	7.93298	10.3219	7.69717	7.68436	8.73548	8.46486	9.91794	10.4523	7.17377	11.1335	9.54655	9.64126	9.20547
GSM358420	56	Male	II	613.77	GSE14333			C2	S1	0.416634	low	9.18428	8.08958	10.4293	10.1048	8.74732	11.8306	10.2726	4.0052	8.70452	4.69539	8.48682	10.7949	7.43056	7.59975	8.51096	8.23705	9.65324	10.0913	7.52671	10.7844	9.50051	9.60825	8.61342
GSM358421	71	Male	II	398.677	GSE14333			C2	S1	2.74402	high	9.33894	7.65853	10.2693	9.28203	8.99456	11.7059	10.7588	3.98182	8.32287	5.11316	8.03165	10.768	7.56317	8.19999	8.92636	8.0507	10.109	10.0874	7.65866	10.2226	10.1564	9.6392	8.66079
GSM358422	65	Female	II	1168.46	GSE14333			C1	S2	-7.34617	low	8.71145	7.97388	10.1043	8.87316	7.64532	12.1196	11.0708	3.55612	8.11085	7.57466	7.1476	10.9785	8.19504	8.98545	8.54267	7.80121	9.78106	9.5548	7.75667	10.0625	10.3093	9.28435	9.04748
GSM358423	76	Female	II	1139.26	GSE14333			C2	S2	-13.7981	low	9.14695	7.68656	10.8748	9.11918	8.39153	11.8915	11.4919	4.15206	8.80321	5.99987	8.01022	11.0424	8.05412	9.08955	8.82827	8.17755	10.3573	9.92167	8.24605	9.50268	10.6024	9.48072	8.41996
GSM358424	77	Female	II	1838.56	GSE14333			C1	S3	-16.3446	low	9.40298	7.5261	10.7443	9.29786	8.38768	12.1741	11.7069	4.05179	9.85553	7.83647	8.67577	10.98	7.97224	8.71475	9.18259	8.79086	10.9004	10.4954	8.53155	9.43421	10.9307	10.5	7.94384
GSM358425	74	Female	II	745.428	GSE14333			C2	S3	0.939816	low	9.15482	7.11218	11.1965	9.54558	8.90713	11.763	11.5492	3.92788	7.23373	4.4313	8.69927	10.1534	7.19443	8.41903	8.1581	8.45217	10.3107	9.96264	6.65223	10.0454	10.3318	9.82954	8.69494
GSM358426	75	Male	II	1059.02	GSE14333			C2	S3	-3.05267	low	9.06925	7.72383	10.1069	8.96659	8.56971	11.4361	11.123	3.76298	9.73498	6.701	7.66834	10.5807	7.95537	8.80382	9.11193	8.91798	10.3114	9.36443	7.33313	9.80461	10.5205	10.1447	9.03289
GSM358427	74	Female	II	900.869	GSE14333			C1	S2	-2.77161	low	8.97914	7.99034	10.4619	8.8222	8.35641	11.9942	11.0999	4.34842	8.21466	7.64597	8.04793	10.5897	7.55117	8.32367	8.40046	7.84538	9.97501	9.96385	8.10263	9.42908	9.42958	9.69662	8.02903
GSM358428	67	Male	II	624.473	GSE14333			C2	S2	-0.132839	low	9.65812	7.26299	10.4344	8.3954	9.06736	11.8712	11.4255	4.12254	7.93453	5.65227	8.15738	10.8476	7.76047	7.30635	8.28331	7.89096	10.1162	9.76286	7.55411	9.25612	10.346	9.13903	8.07702
GSM358429	76	Male	II	1043.79	GSE14333			C2	S2	-6.6014	low	9.16973	7.17769	10.2883	9.28803	8.44971	11.9421	11.2709	3.67146	8.12057	4.14438	8.34584	10.9586	7.81393	8.6609	9.05871	8.6012	10.1861	9.93106	8.17917	9.83832	10.8725	9.7439	8.10099
GSM358430	49	Male	II	435.938	GSE14333			C2	S1	0.683747	low	8.64288	7.87201	10.8338	10.0281	8.68466	12.1931	11.3798	4.14355	8.34915	4.43197	8.57136	11.1752	7.8302	8.54001	8.59338	8.24598	9.83224	10.1315	8.37244	10.5347	9.86497	9.84654	8.36857
GSM358431	83	Female	II	305.951	GSE14333			C2	S1	7.57259	high	8.93526	8.99751	10.4765	9.93075	8.69006	11.1652	10.5558	4.44279	9.27775	4.74566	8.50974	11.6254	6.82387	7.5572	8.75906	8.149	9.65851	9.89741	8.05672	10.5294	10.5484	9.50112	9.4582
GSM358432	73	Male	II	513.719	GSE14333			C2	S1	-2.69991	low	8.68889	7.88343	10.5799	9.88499	8.54344	11.5405	11.4234	4.05585	8.98454	3.99154	8.38516	11.128	7.79067	8.62416	8.94676	8.08219	9.74607	10.1139	7.90515	10.3128	9.65036	9.69228	8.78922
GSM358433	57	Female	II	28.2205	GSE14333			C1	S2	-3.12382	low	9.57658	8.53161	10.6124	9.23948	8.75444	12.2736	11.1829	3.78378	8.36433	9.04496	8.08518	10.3642	7.6758	8.76954	8.20037	7.89407	9.82743	10.2855	7.30707	9.52943	10.3003	9.17232	8.52179
GSM358434	86	Female	II	60.8651	GSE14333			C2	S1	1.25439	low	8.54351	7.95703	10.5635	9.38912	8.64769	11.6809	10.9137	3.73516	9.23822	4.74632	8.3248	11.0767	8.33302	7.93088	8.80645	8.11499	10.6597	10.1573	8.20653	10.5461	10.4505	9.43666	9.01793
GSM358435	71	Female	II	481.269	GSE14333			C2	S1	4.33949	high	9.74395	8.06052	10.391	8.75503	8.73386	11.1773	10.6148	3.81093	8.88997	6.69286	8.09972	11.6756	7.23256	7.88897	8.28274	8.74447	9.20934	9.44763	8.29831	9.90818	9.99662	9.32341	8.71309
GSM358436	74	Female	II	532.877	GSE14333			C2	S1	1.23989	low	9.42711	7.24564	10.6363	9.85139	9.24946	11.3393	10.7745	4.58348	8.875	3.84061	8.34825	10.6909	6.79764	8.41861	9.13638	8.23773	10.0624	9.4424	7.89693	10.162	10.0869	10.0003	8.10813
GSM358437	74	Male	II	55.3488	GSE14333			C1	S2	-0.337067	low	8.97953	7.84976	10.6774	9.86014	8.43339	11.9255	11.3396	3.91734	8.37731	6.91832	8.14295	10.8944	7.8229	8.00704	8.68043	8.46216	9.40181	9.98957	8.11591	9.56646	9.58008	9.80931	8.22902
GSM358438	41	Male	II	549.526	GSE14333			C2	S3	2.9543	high	9.10879	6.99186	10.3092	9.16412	9.03776	11.3695	10.947	4.06338	7.5545	5.83709	7.77607	10.1968	7.81247	8.04732	7.76631	7.29996	9.78506	10.2291	7.378	9.45803	10.0704	10.0338	9.09963
GSM358439	70	Male	II	61.0483	GSE14333			C2	S1	0.840282	low	8.2983	8.01151	10.9851	9.8625	8.74754	11.9672	11.0242	3.98811	8.80627	4.0396	8.31736	11.1374	7.56207	8.12081	8.83562	7.69176	9.91045	9.82729	7.44304	10.3284	10.2504	9.48208	8.47394
GSM358440	43	Female	II	694.304	GSE14333			C2	S1	3.11905	high	8.20005	6.76035	10.8884	8.61574	8.12341	12.0867	11.3819	3.95113	8.59019	2.36604	7.99808	10.1699	6.96788	9.06612	8.48562	7.82921	9.94567	10.5337	7.80141	9.90463	10.2753	9.81394	8.49866
GSM358441	74	Female	II	475.336	GSE14333			C2	S1	1.68553	low	8.75565	7.70172	10.7972	10.4151	8.94361	12.0959	10.9706	3.90992	9.10805	3.97216	8.25653	11.4365	7.50331	8.202	8.25092	7.93222	10.2215	10.1255	8.43696	10.5887	10.3875	9.5986	8.58485
GSM358442	92	Female	II	-163.034	GSE14333			C2	S2	0.972702	low	9.2313	7.93757	10.5071	9.15357	8.70267	12.0027	11.4354	4.84415	8.55021	3.81281	8.69808	10.7016	7.56479	8.9348	9.1897	8.03241	10.1898	9.29461	8.6201	9.72265	10.405	10.0053	7.81289
GSM358443	74	Female	II	288.411	GSE14333			C3	S1	2.12964	high	9.22803	9.22342	10.6579	9.47416	9.8623	12.1465	11.7883	6.36668	9.03852	7.3398	8.05517	11.6595	7.28812	8.1339	8.63475	9.06807	10.3092	10.4317	8.18131	10.9638	10.5853	10.0373	9.03067
GSM358444	82	Male	II	38.1264	GSE14333			C2	S1	3.35095	high	8.81716	8.19897	10.3749	10.0918	8.31387	11.9624	10.3963	3.79132	8.2423	3.03062	8.06492	10.7936	7.47815	8.27364	8.92949	7.99387	9.23803	9.72922	7.90686	9.9028	9.96915	10.4502	8.6897
GSM358445	60	Male	II	85.0201	GSE14333			C2	S2	-0.120039	low	8.92164	8.60557	10.7009	9.19307	8.75824	12.069	10.9785	3.92065	8.45716	6.32508	8.24367	11.0814	6.96338	9.31115	9.21934	7.68381	10.1956	9.35025	7.36572	9.66826	9.44347	10.0382	8.82062
GSM358446	82	Male	II	1006	GSE14333			C3	S1	7.79286	high	8.91217	7.91983	10.5207	8.89918	9.5878	11.7665	10.8229	5.04198	9.6875	4.77831	7.70018	10.5079	7.47224	9.26552	8.29061	8.08892	9.64158	9.99743	7.12377	10.2193	10.3468	9.57676	9.53264
GSM358447	53	Male	II	2548.12	GSE14333			C1	S3	-9.52093	low	8.83866	7.67355	10.1853	9.3203	8.44021	11.8345	11.1283	4.6698	8.02516	7.40563	7.96649	10.0252	7.73758	8.5581	8.88274	7.40688	10.1063	10.2671	8.2454	9.56464	10.382	9.98436	8.50851
GSM358448	92	Male	II	-682.371	GSE14333			C2	S1	2.92944	high	9.08327	8.7888	10.6251	11.6257	9.00584	12.456	10.8599	4.32327	8.85136	4.80361	7.78201	11.205	7.796	8.55891	9.50528	7.38457	9.78853	9.49912	9.01856	11.197	10.2406	10.5349	9.78975
GSM358449	72	Male	II	-535.003	GSE14333			C2	S1	4.53483	high	8.6116	9.3498	10.8465	10.7654	9.96645	12.3392	10.9022	4.31685	8.9267	6.00141	7.70386	11.3942	7.92617	8.80602	9.19293	8.08983	9.43527	9.71427	7.73554	10.9983	10.613	10.2361	9.80441
GSM358450	70	Male	II	865.493	GSE14333			C2	S2	0.204814	low	9.07473	8.09087	10.7162	9.50268	8.82058	11.9804	11.0423	4.23721	8.80278	4.64303	7.85864	11.0632	7.39474	8.70397	9.25888	8.2679	10.5084	9.63329	8.07266	9.86184	10.1898	10.2921	8.8143
GSM358451	68	Female	II	137.94	GSE14333			C2	S2	-0.623969	low	8.66786	7.94367	10.8427	10.0982	8.81152	12.0913	11.8664	4.84934	8.56071	4.47797	8.0382	11.5832	7.62154	9.3295	9.05	8.17594	10.0592	10.0351	8.37022	9.84007	10.6466	10.2048	9.28416
GSM358452	61	Male	II	625.533	GSE14333			C2	S2	2.26283	high	8.79547	8.65744	10.5028	9.34733	8.19777	11.99	10.9753	5.15662	7.89607	4.26973	7.45054	11.1636	7.7371	8.88127	9.497	8.33194	10.2923	9.95423	8.09227	9.54687	10.781	10.2883	8.43802
GSM358453	62	Male	II	1095.13	GSE14333			C2	S2	-6.9433	low	8.50125	8.56459	10.0516	9.44685	8.47504	11.9624	11.1952	3.74234	7.88134	5.49601	8.10574	10.7667	7.9421	8.43737	9.15883	7.59646	10.163	9.35598	8.24349	9.32968	10.2898	10.4378	8.27357
GSM358454	78	Male	II	-434.581	GSE14333			C3	S2	2.51527	high	8.67475	8.22404	10.1918	9.23713	8.61639	12.1654	10.9485	6.31469	9.34754	8.61368	7.9237	9.5131	7.11337	8.99458	8.8577	7.66504	9.57876	9.75432	7.28659	9.16358	9.68737	10.1565	7.54057
GSM358455	80	Male	II	-751.008	GSE14333			C3	S2	2.54612	high	8.72268	8.32888	10.3439	9.18448	8.73828	11.7285	11.1782	5.10889	9.14212	4.20893	7.74792	10.9725	7.4813	8.29665	9.13029	8.20133	9.72281	9.5029	8.35342	9.56791	10.5835	10.72	8.41489
GSM358456	30	Female	II	53.4126	GSE14333			C2	S1	4.59256	high	7.80823	8.98455	10.5733	9.35514	8.43505	12.1836	11.138	4.38765	8.38414	5.0832	8.92739	11.0035	8.02763	9.05488	9.00633	7.9601	10.0159	9.82343	6.54294	9.77769	10.0324	10.8701	9.30686
GSM358457	79	Female	II	237.271	GSE14333			C2	S2	-0.203015	low	8.36329	7.7157	10.8313	10.7386	7.85991	12.0507	11.6453	4.15504	8.19329	6.26448	7.92627	10.5652	7.40144	9.183	9.43234	7.67591	10.5387	9.60336	8.22901	9.68943	10.2945	9.84427	8.61091
GSM358458	54	Female	II	737.527	GSE14333			C3	S2	-0.344277	low	8.80883	7.65521	10.5039	9.57532	8.39412	11.9212	11.0365	5.80048	8.41107	4.3923	7.91271	10.6658	7.39966	8.61716	9.0218	7.93622	9.67481	9.43334	8.43232	9.41101	10.4154	10.3778	8.12187
GSM358459	44	Male	II	-397.538	GSE14333			C2	S2	0.589297	low	9.33583	7.62202	10.6145	8.43712	8.42076	12.2929	11.6195	3.87994	7.65218	4.68026	8.32991	11.0997	8.27312	9.69487	9.45585	7.5184	10.5135	9.65771	8.08786	9.58123	10.4371	9.85421	8.46099
GSM358460	66	Female	II	-317.138	GSE14333			C3	S1	7.19432	high	8.39187	8.09755	10.3411	9.53912	8.89828	11.8633	10.6269	5.13868	8.82501	3.63952	8.9283	11.3079	7.65889	8.94115	9.36373	8.22866	9.67817	9.68658	7.62686	10.4574	9.90008	10.5787	7.67018
GSM358461	64	Male	II	-206.814	GSE14333			C2	S1	2.48508	high	7.75731	7.69919	10.114	11.0485	7.85333	12.2736	10.9691	3.75766	8.70174	4.99822	8.88246	11.3348	7.43532	8.54934	9.7125	8.09222	10.22	9.32653	7.79171	9.88056	10.1378	10.8349	9.0582
GSM358462	72	Male	II	1621.24	GSE14333			C2	S2	-0.535457	low	8.80231	7.92512	10.1683	9.746	9.1328	11.7175	11.0167	4.8495	8.15026	5.73244	7.72606	10.6474	7.44594	9.17515	8.92923	7.73626	10.2475	10.1382	8.19696	8.92717	10.0883	10.5044	8.51948
GSM358463	63	Female	II	967.327	GSE14333			C1	S2	-7.2993	low	8.43085	8.14739	10.5368	9.56009	8.56518	11.5695	11.3196	5.08039	9.35935	8.29445	8.191	10.673	7.31028	8.95799	8.69077	7.33003	10.1449	9.18572	8.60865	9.29073	10.3109	10.117	8.25217
GSM358464	66	Male	II	79.3894	GSE14333			C1	S2	5.77374	high	9.09107	7.35268	10.4588	9.25371	8.83373	12.3157	11.5846	5.73963	8.36069	10.1313	7.6394	11.2971	7.75976	8.81731	8.48073	8.67822	10.1377	10.1032	7.57755	10.4273	10.9771	9.72805	8.38429
GSM358465	63	Male	II	628.688	GSE14333			C3	S1	-2.2672	low	8.12568	8.06467	10.4415	9.45472	8.37073	12.0913	11.0788	5.70733	8.649	7.5436	8.37845	10.612	7.61467	8.82768	8.46472	7.49803	10.379	9.35598	8.13973	9.75118	10.0638	10.4831	8.07375
GSM358466	78	Male	II	676.924	GSE14333			C2	S1	4.49526	high	9.16611	7.56175	10.541	10.7524	9.23674	11.759	11.5533	4.16065	9.72924	5.04427	7.58356	11.6279	6.43256	9.18827	8.64526	8.59836	10.392	9.63534	8.43132	10.1976	10.372	10.2248	8.45535
GSM358467	74	Male	II	355.534	GSE14333			C2	S1	7.02522	high	9.44529	8.58699	10.2276	8.94941	9.66245	11.6842	11.044	4.6816	7.99976	3.88037	7.57023	10.5874	6.69594	8.87701	8.56315	8.51868	10.2222	8.97685	7.81534	11.229	10.6275	9.77195	9.17554
GSM358468	64.6	Male	II	674.749	GSE14333			C2	S1	6.37589	high	8.98955	8.74577	9.85237	9.59164	8.8053	11.5898	10.4782	4.32647	8.70174	4.14694	7.26916	10.9669	7.55461	8.27273	8.82322	7.96114	10.0756	9.75373	7.93448	9.81712	10.3357	10.5995	8.99301
GSM358469	53	Female	II	-396.187	GSE14333			C2	S2	5.32762	high	9.26607	7.26857	10.2618	8.85953	8.65694	12.1196	11.2988	4.77135	7.36155	4.27306	7.7914	10.7991	7.53271	8.88175	8.69503	8.19219	9.95375	9.41566	8.01595	9.75577	10.3699	10.211	8.53342
GSM358470	78	Female	II	753.244	GSE14333			C2	S2	4.33083	high	9.2678	8.15681	10.1745	8.43142	8.89675	11.8221	11.2782	4.3246	8.64651	5.24738	7.99358	10.95	7.84007	9.01525	8.73257	8.10475	10.3757	10.1567	7.43084	9.70315	10.1745	9.9713	8.88035
GSM358471	78	Female	II	462.35	GSE14333			C3	S1	6.19385	high	8.69468	9.31141	10.2932	10.437	8.78856	11.971	11.0016	5.56784	8.14409	4.01413	8.60903	11.3257	6.83791	9.14705	8.92738	8.33607	9.62447	9.69166	8.16292	10.1829	10.11	10.9006	8.64603
GSM358472	70	Male	II	767.484	GSE14333			C3	S1	5.00128	high	8.48128	8.42117	10.381	10.2287	8.8398	11.7511	11.1315	5.49717	8.82913	7.99716	7.73911	10.9785	7.99297	8.788	8.46234	8.00246	9.85851	10.2577	7.84329	10.6107	9.58203	10.4969	9.58587
GSM358473	81	Female	II	439.927	GSE14333			C2	S2	0.602614	low	8.3501	7.18155	10.0207	9.18738	8.45789	11.5527	11.0196	4.59457	9.07009	4.53405	8.16171	10.974	7.15062	8.9132	8.94389	7.82921	9.26975	9.48463	8.36705	9.43801	10.0985	9.7661	8.26288
GSM358474	75	Male	II	-245.636	GSE14333			C2	S1	4.38855	high	8.55131	8.4446	10.5552	9.99059	8.75991	11.7175	11.2531	3.94245	9.14501	5.85542	7.77383	10.9109	7.03993	9.0348	8.60432	8.40673	9.5001	10.0396	7.45371	10.1769	10.0737	9.93397	9.21842
GSM358475	63	Female	II	-5.048	GSE14333			C2	S1	10.0805	high	9.49903	8.54256	10.2524	9.89307	9.54465	11.6527	11.2584	4.36681	8.18074	4.0933	8.17796	11.2148	7.35519	8.68517	9.19293	8.42978	9.796	10.4962	7.76638	10.4279	10.2605	10.9006	9.08652
GSM358476	63	Male	II	525.038	GSE14333			C2	S2	0.450041	low	8.33367	7.76704	10.4787	10.1266	8.74421	12.4061	11.1315	4.56224	7.95287	4.81658	7.63524	10.9025	7.52222	9.27931	8.91591	7.72773	9.9099	10.0487	8.26425	9.67338	10.0992	10.1512	9.03827
GSM358477	48	Female	II	2555.22	GSE14333			C3	S3	-6.92317	low	8.98192	7.48867	10.2186	9.23108	8.64117	12.069	11.4314	5.5091	7.906	7.62584	7.67143	10.1322	7.95537	8.6398	9.11193	7.92157	10.2681	10.2258	8.00944	9.2743	9.82721	9.86456	8.66043
GSM358478	72	Male	II	626.807	GSE14333			C3	S1	1.59637	low	8.57953	8.28208	9.98025	9.99928	8.8241	11.1148	10.633	6.85322	8.96999	6.0051	7.30336	10.5697	7.02314	8.80857	9.35252	7.96468	10.0262	10.5337	8.64781	9.87288	9.41669	10.6437	9.02643
GSM358479	54	Male	III	686.267	GSE14333			C1	S3	-2.6942	low	8.59012	7.02909	10.067	9.17808	7.94938	11.8345	11.3158	4.93479	9.69142	10.0101	8.43283	10.7128	7.48469	8.12862	8.60833	7.4061	9.89716	9.64826	6.58255	9.57561	9.69638	10.0297	8.56585
GSM358480	71	Female	III	59.1241	GSE14333			C1	S2	-2.40553	low	8.65116	7.97042	10.6012	8.87223	8.78608	11.4475	11.327	4.12063	9.58404	8.81531	8.38315	11.1967	7.27122	8.40562	8.41062	7.83567	9.87117	10.1892	7.94905	9.64128	10.3946	9.44692	7.69359
GSM358481	83	Female	III	282.68	GSE14333			C1	S2	-2.76367	low	9.20393	7.28287	10.6012	8.7049	8.57398	11.4631	11.2196	4.07762	8.72538	6.71387	7.76139	10.5841	8.15585	7.91853	7.57025	7.95689	10.1547	9.85131	7.72971	9.78773	10.2555	9.49971	8.25243
GSM358482	78	Female	III	176.19	GSE14333			C1	S2	2.5367	high	9.22161	7.37459	10.7172	8.83592	8.96785	12.1836	11.6172	3.85679	9.04829	9.51856	8.42156	11.0544	7.55256	8.44946	8.46712	7.48736	9.8268	10.0214	7.66403	10.4476	9.78314	9.69591	8.89574
GSM358483	62	Female	III	-284.066	GSE14333			C2	S1	5.89209	high	9.26866	7.21946	10.2713	10.7357	8.61935	11.8345	11.0151	4.41439	8.77384	4.8365	8.7411	11.1308	6.79681	9.2467	8.83684	8.14095	10.0102	10.6326	7.06157	10.703	10.5375	10.3787	8.85809
GSM358484	74	Male	III	787.566	GSE14333			C1	S2	-10.701	low	9.27874	7.52989	10.2222	8.61486	8.38598	11.9624	11.055	4.06889	9.75533	6.80429	8.18134	10.8944	8.3168	8.73596	8.88631	7.53478	10.1847	10.039	8.8164	9.57079	10.6941	9.89917	8.05531
GSM358485	38	Male	III	678.541	GSE14333			C1	S2	-2.96027	low	8.29706	8.71771	10.2845	10.0743	8.27252	11.7707	11.2373	4.23008	6.79509	6.84441	8.99826	9.96392	7.72446	8.86232	9.15446	8.2906	10.0204	10.4183	7.64773	9.85195	10.0099	9.42972	8.53282
GSM358486	67	Female	III	575.12	GSE14333			C3	S2	1.20285	low	8.71237	7.56019	10.2122	8.67223	8.11874	11.4567	11.3819	4.77639	8.96841	4.71118	8.52436	10.2487	7.7264	8.6821	8.27125	7.56988	9.26848	10.2421	7.24904	9.79162	9.9686	9.5442	8.61187
GSM358487	51	Female	III	1383.15	GSE14333			C1	S3	-7.76579	low	9.03864	7.66145	10.6555	9.14038	8.15979	11.9942	11.4649	4.15189	8.87878	6.6015	7.92459	10.73	7.54726	8.58425	8.74359	7.81503	9.91922	9.96264	7.78303	9.65195	10.042	9.7988	8.5459
GSM358488	75	Male	III	493.651	GSE14333			C2	S1	-0.26023	low	9.01045	7.40598	11.0965	9.83185	8.67913	11.9084	11.1649	4.16579	8.74015	5.84024	8.74955	10.7744	7.75294	9.00484	8.0648	7.96051	9.68701	10.0114	7.29972	10.344	9.84909	10.125	9.27827
GSM358489	46	Male	III	335.06	GSE14333			C1	S2	-6.75653	low	9.47657	7.56616	10.0353	8.91923	8.63381	12.0245	11.2548	4.14287	9.26396	6.77001	8.52667	11.128	7.68127	8.51315	8.60767	8.31593	9.90087	10.0494	7.94905	9.36964	10.0809	10.0289	8.33468
GSM358490	60	Male	III	547.444	GSE14333			C3	S1	4.37379	high	8.61605	8.14661	11.1082	10.1358	8.6735	12.4291	11.2215	7.5499	9.24489	7.94918	8.40243	11.2605	7.35363	8.22116	9.17518	7.99716	10.2639	9.62838	7.58572	10.4003	10.2127	10.0028	8.93543
GSM358491	53	Female	III	1480.51	GSE14333			C2	S3	-0.917712	low	8.82092	7.49905	10.581	9.54238	8.57223	11.8139	11.0612	3.88953	7.97138	4.08827	8.16079	10.0592	7.91046	8.547	8.62118	7.73506	10.3741	10.1541	7.90227	9.53774	10.2113	9.12331	8.70776
GSM358492	50	Female	III	2324.54	GSE14333			C2	S3	-8.63465	low	8.5271	7.80603	10.9094	9.86338	7.90554	11.9295	11.2023	4.3189	9.57795	5.99778	8.51607	10.7103	7.65601	7.84326	8.89596	8.75898	10.2113	10.2472	7.52906	10.7147	10.3387	10.5239	7.87011
GSM358493	61	Female	III	2733.65	GSE14333			C2	S3	-0.305807	low	9.1521	7.38485	9.81005	9.03119	9.07676	11.204	10.9813	4.13543	7.16767	4.36763	8.18643	9.19133	7.31773	8.60348	7.70364	8.00097	10.1637	10.2928	7.20381	9.5521	9.4453	9.67869	8.30858
GSM358494	81	Female	III	1448.67	GSE14333			C2	S1	-0.585338	low	9.21704	6.6375	10.5239	9.18155	8.59519	11.6703	10.7548	3.93801	8.74078	5.75612	8.18065	10.1717	6.32385	8.58249	8.76996	7.97324	9.56868	9.82836	6.96368	10.4279	9.963	9.5175	8.77241
GSM358495	63	Male	III	-110.175	GSE14333			C1	S2	2.8316	high	9.11257	7.69271	11.0762	9.10011	8.60736	12.0507	11.52	3.99442	7.98006	7.34084	8.61504	10.7608	7.49015	8.93158	9.23977	8.1213	10.4733	10.4726	7.76353	10.9546	10.2746	9.89043	9.44897
GSM358496	46	Male	III	931.271	GSE14333			C2	S1	0.031256	low	8.8841	7.51231	10.2703	9.33766	8.85324	11.8061	10.9892	4.24557	8.91926	3.92051	7.9463	10.8202	8.27709	8.11268	8.25622	8.01248	9.67428	10.2995	7.58017	9.81497	10.0426	9.50435	8.99021
GSM358497	53	Male	III	743.71	GSE14333			C1	S2	0.0404777	low	9.23658	7.72315	10.5442	8.69822	8.60111	11.8469	11.5222	4.25218	8.46706	6.69066	8.29276	10.196	7.91201	8.54321	8.07995	7.90305	9.98846	10.2598	7.8349	10.2081	10.5996	9.86762	8.74549
GSM358498	87	Female	III	1051.56	GSE14333			C2	S2	-6.22004	low	8.96187	8.15242	10.7269	9.30505	8.29694	12.1284	11.529	4.32428	8.19141	6.0818	8.08825	10.9887	7.75095	8.54538	8.64668	7.74049	9.91922	10.2176	7.67553	10.4003	9.52009	9.83187	8.97801
GSM358499	63	Male	III	845.04	GSE14333			C3	S1	2.51695	high	8.97645	7.92371	10.5878	10.1831	9.1109	11.8874	11.1197	5.67975	8.64631	7.1966	8.8409	10.9711	7.88737	7.98144	8.50641	8.16889	9.66457	10.1152	7.50655	10.473	9.54408	10.334	8.62622
GSM358500	75	Female	III	1406.56	GSE14333			C1	S3	-6.04217	low	8.90548	7.92635	10.4122	9.26788	8.20995	11.6194	11.2144	3.87542	8.53255	6.9517	7.70829	10.1577	8.13872	8.23855	7.74052	7.43801	10.4389	9.83454	8.36705	9.74633	9.57051	9.57411	8.25482
GSM358501	66	Male	III	1233.8	GSE14333			C2	S3	3.36679	high	8.80076	7.83537	10.6522	8.8698	8.77052	11.3502	11.6101	4.72726	8.26636	3.19293	7.86439	11.1617	7.04122	8.66389	8.30213	8.59558	9.85427	10.094	7.77415	9.69346	10.0092	9.872	9.00341
GSM358502	78	Female	III	1446.73	GSE14333			C1	S3	-12.9791	low	9.42488	7.38965	10.5529	9.07689	8.02189	11.9757	11.4586	4.01913	9.27305	7.98119	8.44704	10.4934	8.1689	8.78438	8.80645	8.20133	10.43	9.98051	7.74735	9.2292	10.1724	9.81011	7.62344
GSM358503	71	Female	III	892.471	GSE14333			C2	S2	-4.38124	low	9.12961	7.5666	10.0875	8.87411	8.46201	11.8178	11.1813	3.93951	8.39547	5.80268	8.18526	10.7142	7.76761	8.73639	8.51467	8.12222	9.78559	9.86407	7.5836	9.69952	10.281	9.95743	8.03501
GSM358504	58	Male	III	1002.94	GSE14333			C2	S1	3.10299	high	9.36963	7.80031	10.6046	9.36937	10.0181	11.9984	11.0898	3.90862	8.33668	3.61827	8.69526	10.4801	7.1919	8.15953	8.78488	7.90913	10.1209	9.91869	7.35273	9.93069	10.1551	10.1967	7.55977
GSM358505	90	Female	III	403.574	GSE14333			C1	S1	2.94427	high	8.60812	8.09932	11.0098	10.355	9.04199	11.9672	11	4.28362	8.80366	8.09365	8.2351	10.7218	7.2688	7.90343	8.81022	8.01862	9.57367	10.2556	8.37117	10.5945	10.1277	10.2692	9.81765
GSM358506	26	Male	III	57.7112	GSE14333			C1	S1	6.04389	high	9.15521	7.94518	10.7765	9.79306	8.80803	12.1374	11.5067	4.44098	9.11049	8.29727	8.62973	11.4919	7.39654	8.96695	8.78488	8.33727	9.34077	10.0655	7.05919	10.5273	9.88666	10.348	8.62926
GSM358507	78	Female	III	1691.45	GSE14333			C1	S3	-4.63806	low	9.28153	6.78242	10.2412	8.9801	7.8572	11.9129	11.6331	3.71199	9.12749	9.6621	9.10041	10.8957	7.55141	8.42169	8.4044	8.381	10.0882	10.4774	6.61381	10.1167	9.99904	9.88419	8.45758
GSM358508	79	Female	III	324.308	GSE14333			C2	S1	9.32978	high	8.99612	7.95289	10.404	10.0734	8.42923	11.5559	11.2601	3.66324	8.75245	4.27412	8.48913	10.996	7.90853	8.00943	8.24017	8.17038	9.35281	9.65717	6.40773	10.4412	10.2462	9.7847	9.082
GSM358509	41	Male	III	1553.36	GSE14333			C2	S3	-3.56367	low	8.58534	7.08418	10.2914	9.12023	8.46809	11.6842	10.7563	4.34344	7.52646	4.12483	7.63009	10.3869	7.70849	8.19235	8.18878	7.82837	9.37269	9.49277	7.7707	10.1587	9.24778	9.67641	9.06993
GSM358510	64	Female	III	1330.95	GSE14333			C2	S3	-0.115808	low	8.83003	6.71642	10.128	8.36232	9.10886	11.1035	11.1178	4.17582	8.3675	4.62094	8.34189	9.45803	7.74344	7.88865	7.8794	7.41523	9.7723	10.3387	6.93945	9.53703	9.64409	9.591	8.70005
GSM358511	67	Male	III	85.4164	GSE14333			C2	S1	2.13678	high	8.66759	7.84242	11.072	8.89441	8.19226	12.325	11.1884	3.70641	8.4562	2.43274	8.67325	11.0677	6.38928	9.3128	8.54333	8.0789	9.94391	10.2935	7.78248	10.8084	10.0117	10.2551	9.39249
GSM358512	60	Female	III	1388.26	GSE14333			C2	S2	-6.83684	low	9.1756	8.05401	10.7234	9.56971	8.41203	11.6737	11.6081	4.02355	8.4459	5.2048	8.16964	9.59831	7.83169	8.67903	9.06731	7.81695	9.53976	10.1283	6.867	9.40968	10.2753	9.57411	7.66266
GSM358513	73	Female	III	954.03	GSE14333			C2	S1	3.25261	high	9.31098	7.26554	10.2477	9.69559	8.86753	11.0695	10.7158	4.37993	8.98783	4.36136	7.61564	10.7066	7.63175	8.24972	9.20093	8.2317	10.1712	9.59274	7.24857	10.2482	10.2997	9.63852	8.45816
GSM358514	69	Male	III	527.38	GSE14333			C1	S2	-1.00834	low	8.89562	7.31711	10.526	8.44585	8.55678	11.6323	11.1332	3.98373	9.22946	7.05857	8.42644	10.6063	7.75976	8.74587	8.52838	7.88945	9.97563	9.91038	7.66082	9.96724	9.77027	9.13421	8.492
GSM358515	67	Male	III	1123.68	GSE14333			C2	S1	2.02646	high	9.01812	7.92465	10.2324	9.26788	8.60435	11.0897	10.5333	4.41576	8.85767	4.55608	8.30506	10.6052	7.0572	8.21045	8.93636	7.96683	10.1554	9.65269	7.56041	10.369	10.0678	9.53359	8.91134
GSM358516	46	Male	III	978.835	GSE14333			C2	S1	3.29276	high	8.84732	8.05683	10.916	10.0404	8.44322	11.5829	10.908	3.67051	8.76665	4.48097	8.39196	11.1201	7.5241	8.26128	8.90105	8.21107	10.0645	9.9572	6.92702	10.9362	10.1365	9.89682	8.86866
GSM358517	30	Male	III	840.519	GSE14333			C1	S2	-4.0955	low	9.34151	7.4481	10.6395	9.50532	8.47525	12.3066	11.6331	4.31121	8.85857	9.18901	8.21833	11.4658	7.92642	8.70646	8.40291	8.23951	9.71471	9.8663	8.08109	9.45355	10.453	9.241	8.33992
GSM358518	71	Female	III	831.341	GSE14333			C2	S1	5.73058	high	8.8568	8.27936	10.091	8.95184	8.80777	11.7748	11.5089	3.64894	8.17252	6.63688	9.15325	11.4324	7.52268	8.51559	8.58392	8.20886	9.68976	10.3371	6.76925	10.6814	10.5631	10.322	9.63526
GSM358519	26	Male	III	581.843	GSE14333			C3	S2	1.06963	low	8.73242	8.076	10.9438	9.44035	8.1242	12.1979	11.0724	6.92994	8.96954	6.08689	7.91226	10.6955	7.46674	8.61332	8.82827	7.53241	10.5116	10.4693	8.21542	10.4185	10.6346	9.67505	8.813
GSM358520	67	Female	III	2059.88	GSE14333			C1	S3	-9.54667	low	9.05014	7.87038	10.6703	8.47272	8.08671	11.6026	11.3702	3.45974	6.12988	8.50799	8.34532	10.0584	7.57434	8.41215	9.25242	7.75006	10.685	9.83454	7.20102	9.41568	10.2663	9.48471	8.26211
GSM358521	72	Male	III	492.55	GSE14333			C2	S1	-1.67444	low	9.18552	8.30759	10.6158	9.1443	8.04985	11.732	11.0151	4.11242	7.54123	4.74232	8.9708	10.263	7.82585	8.90302	8.37373	7.95262	10.4229	9.60043	6.94608	9.98583	10.187	10.0431	6.9594
GSM358522	83	Female	III	-73.8706	GSE14333			C2	S1	5.09993	high	8.43981	8.08078	11.1448	10.3377	8.56926	12.0554	10.6774	3.93442	9.29957	5.92769	8.32894	11.1043	7.45331	8.60043	8.94778	8.02981	9.75998	10.0726	8.25518	10.904	10.0318	10.2701	8.89641
GSM358523	63	Female	III	218.979	GSE14333			C3	S1	2.99142	high	8.90341	8.19561	10.2094	9.99059	8.39602	12.069	11.1145	7.21392	8.57214	6.45233	8.4433	11.024	7.6822	8.79312	8.77136	7.59912	9.47563	9.68703	6.77668	9.98342	10.0066	10.0449	9.03219
GSM358524	87	Male	III	551.372	GSE14333			C3	S1	2.60628	high	8.86516	7.40598	10.6134	9.27146	8.81704	11.7786	11.2426	4.79098	8.43988	4.30961	7.84531	11.0677	8.01087	8.55668	8.2473	7.76106	9.87582	10.1038	7.29406	10.2009	9.74939	9.80559	8.9538
GSM358525	69	Male	III	2343.2	GSE14333			C1	S3	-12.9846	low	8.55601	7.08691	10.2883	9.17199	8.29773	11.8874	11.3585	3.58464	9.21385	7.37038	8.02716	9.90227	7.97762	7.66576	8.78653	7.92182	10.2819	9.98836	7.47333	9.41674	10.0829	9.053	8.33718
GSM358526	63	Male	III	204.693	GSE14333			C2	S1	5.90001	high	8.64741	7.90168	10.8683	10.1549	8.52063	11.8588	11.2235	3.9473	9.41043	4.20974	8.18111	11.3042	7.65719	8.14456	8.57414	8.36166	9.80601	10.1349	7.12009	10.5047	10.319	10.0919	8.98016
GSM358527	62	Male	III	732.878	GSE14333			C1	S2	-7.53689	low	8.31081	7.2632	10.1647	9.70806	8.07052	12.425	11.145	4.16719	8.80129	9.16758	8.46769	10.0584	7.88194	7.75555	8.60322	7.57446	9.47906	9.81164	7.41217	9.8163	10.2031	10.2352	8.59764
GSM358528	65	Female	III	392.905	GSE14333			C2	S3	0.627183	low	8.31371	7.53501	11.0154	8.57365	8.56784	12.5835	11.7501	4.36223	9.56853	4.51037	7.88805	11.0692	7.81061	8.62966	8.95712	8.26457	10.6354	10.1335	6.44554	9.76926	10.55	9.68436	9.03182
GSM358529	55	Male	III	1127.86	GSE14333			C1	S3	-2.36849	low	8.69342	8.30173	10.6477	10.2034	8.4099	12.2406	10.8979	4.23529	8.6467	9.58262	7.92257	10.9206	7.85956	8.34714	8.32824	7.88803	9.8597	10.1051	7.7071	10.4091	9.74131	9.79791	8.93511
GSM358530	50	Female	III	886.567	GSE14333			C2	S3	-2.18567	low	9.46566	7.59221	10.4344	10.1886	8.51005	11.8178	11.5023	3.61309	8.82588	5.60779	8.21333	11.2261	7.39985	8.51749	9.35319	8.18569	10.2034	9.94107	7.51165	9.97904	10.2319	9.77643	8.27064
GSM358531	63	Male	III	-130.791	GSE14333			C2	S1	6.63052	high	8.62117	8.01546	10.5485	8.70127	8.58945	11.8915	11.0881	4.07381	8.66536	4.94752	8.95924	11.1201	8.10314	8.21062	8.42163	8.31732	9.13386	10.2757	7.53841	10.0182	10.6587	10.1502	9.2858
GSM358532	60	Male	III	1918.01	GSE14333			C2	S3	-6.31553	low	8.34695	7.46138	10.5733	10.4163	8.75316	11.971	11.138	3.8661	8.66395	5.24682	8.58939	10.6944	8.01037	8.1194	8.63085	7.86186	9.75377	9.83397	7.98253	10.2772	9.9916	9.88734	8.74239
GSM358533	71	Female	III	702.589	GSE14333			C2	S1	2.13848	high	9.23209	7.79336	10.6963	9.88579	8.79668	11.7822	11.1466	4.36875	9.50729	4.02001	7.93728	10.6766	8.00289	7.85066	8.65913	7.89878	9.81185	10.2203	7.99583	10.3308	10.428	9.40782	9.17197
GSM358534	74	Male	III	1045.58	GSE14333			C1	S1	1.75157	low	9.43303	7.53372	9.77859	10.2872	8.51511	11.5798	11.1145	4.61201	9.63592	8.47665	8.69726	10.7645	7.80633	8.12637	8.17176	7.97407	10.0963	9.99986	7.03535	10.098	10.375	9.99676	8.70324
GSM358535	46	Male	III	841.072	GSE14333			C2	S3	2.05369	high	8.92164	7.92102	10.7595	9.32532	8.23605	12.4827	11.0677	3.84973	8.42484	4.13183	8.02049	10.8489	6.68435	8.4429	8.09672	8.35639	10.3618	9.97458	7.41141	10.2358	10.2086	9.51942	8.51712
GSM358536	71	Female	III	1444.51	GSE14333			C2	S3	-8.12314	low	9.3055	7.17041	10.7851	9.41575	8.54455	12.0959	11.5579	3.54058	8.11247	5.27638	8.0737	10.673	8.13925	8.80643	8.54245	8.25291	9.85791	9.98294	8.31003	9.51048	9.9953	9.3567	8.35796
GSM358537	48	Female	III	221.167	GSE14333			C2	S1	5.36351	high	9.14888	8.62413	10.7364	10.6281	8.75195	11.6842	10.8147	4.29891	8.60896	5.25352	8.26813	10.7557	7.3514	8.40262	8.93506	8.38239	9.34528	9.90385	6.72414	10.8353	9.96425	9.42161	8.95347
GSM358538	39	Male	III	1594.51	GSE14333			C2	S3	-3.68272	low	8.56507	7.39501	10.6363	9.39979	8.45269	11.7392	11.3839	4.16862	9.18776	4.068	8.65396	10.7066	7.85527	8.21476	8.73808	7.67074	9.92048	10.1682	7.66113	10.6313	10.079	10.4469	9.23449
GSM358539	64	Female	III	-43.4655	GSE14333			C2	S1	3.69438	high	8.89164	8.32673	10.6832	10.4117	8.62752	12.2121	10.736	4.07868	8.90438	4.77639	9.46342	11.3903	8.2717	8.26522	8.68914	8.18726	9.53584	10.3067	7.94933	10.8631	10.3529	11.0988	9.18313
GSM358540	75	Male	III	-106.197	GSE14333			C3	S1	4.84054	high	9.27619	8.64094	10.4275	10.9397	9.01155	12.3436	10.9861	5.172	8.93027	3.91853	7.16535	11.7538	7.64805	8.8448	8.86124	8.0233	9.16488	9.66128	7.41642	10.7887	10.5121	9.7988	9.40665
GSM358541	64	Female	III	1195.16	GSE14333			C2	S3	5.51833	high	8.71807	8.02444	9.69417	9.23224	9.33209	11.2064	10.7374	3.86331	8.3571	5.12616	8.38169	9.72525	6.52895	8.7689	8.17452	7.27339	9.4761	9.91168	7.66481	9.96724	9.90776	10.1024	9.23494
GSM358542	51	Male	III	41.2098	GSE14333			C3	S1	3.11029	high	8.12659	8.6645	10.1228	10.2995	8.30398	11.7786	11.0881	5.63049	9.46225	6.60689	8.32578	10.9514	7.26465	9.51906	8.6205	8.02736	9.42194	9.39728	8.3476	10.0322	9.98977	9.7847	9.88461
GSM358543	69	Male	III	-216.73	GSE14333			C3	S2	2.48793	high	9.02618	7.43108	10.4985	8.32852	8.86474	11.6737	11.0502	5.40502	8.58211	4.87527	8.45817	10.133	7.80709	9.05558	8.54944	8.02034	9.70385	10.2443	7.23039	10.242	10.4354	10.5228	8.66976
GSM358544	69	Male	III	-508.595	GSE14333			C2	S1	8.56269	high	8.68949	9.30068	10.6407	10.1878	9.1319	12.1836	10.9529	4.17515	8.92693	5.23329	7.95404	11.0602	7.84277	8.31708	8.91254	8.40992	9.93369	10.0843	6.77598	10.8133	10.3415	10.3561	9.50923
GSM358545	84	Female	III	746.718	GSE14333			C2	S2	2.71707	high	9.08211	7.86892	10.1467	9.73756	8.60384	12.2312	10.6661	4.16844	8.50282	5.30153	7.76597	10.5211	7.93225	8.85991	8.78723	7.94506	9.79715	9.53048	8.2734	9.60452	10.0155	10.3767	8.42273
GSM358546	59	Male	III	55.0337	GSE14333			C3	S2	0.700444	low	8.60924	7.80816	10.2713	9.57735	8.10345	11.9851	11.2462	6.23254	8.68622	7.09374	7.80618	9.93455	7.70779	8.97571	8.99435	7.88226	10.45	9.53706	7.96112	9.21727	10.0387	9.70738	8.20564
GSM358547	74	Male	III	618.892	GSE14333			C3	S1	1.76824	low	8.97537	8.95176	10.7388	10.1577	8.77266	12.3295	10.8092	5.27893	8.01698	4.6541	7.65057	10.9642	6.96588	7.98283	8.9837	8.17196	9.79255	9.0567	7.72806	10.2281	9.92477	10.3359	8.93367
GSM358548	62	Male	III	-237.248	GSE14333			C3	S2	5.10609	high	8.86162	8.02908	10.1394	9.25842	8.82287	11.4601	10.8446	5.08113	9.85224	6.37353	8.06074	10.7871	7.54704	8.13442	8.32197	7.19919	10.3475	9.6588	6.61381	9.73003	9.87443	10.0858	9.28497
GSM358549	56	Female	III	25.1321	GSE14333			C1	S2	1.91095	high	8.94912	7.96264	10.7538	10.0449	8.58315	12.5219	11.17	5.19688	9.20574	9.15175	7.59487	10.8744	7.82778	8.90872	9.61314	7.5735	10.533	9.99986	7.97845	10.5314	10.05	9.76456	9.25428
GSM358550	73	Male	III	-471.199	GSE14333			C3	S1	7.39583	high	8.18098	8.34476	10.6145	10.8466	8.60828	12.3617	10.8352	7.58632	9.35187	9.93969	7.9112	11.3996	7.17708	8.35614	9.2457	7.86225	10.2012	9.42092	7.82187	10.6043	9.9953	10.5591	9.59872
GSM358551	72	Female	III	1152.7	GSE14333			C1	S2	-3.63317	low	8.66668	7.35658	10.709	9.44234	8.2295	12.1196	11.1248	5.37656	8.76533	8.52237	7.67637	10.7218	7.49313	9.25056	8.91771	7.2579	9.99483	9.4468	8.44501	9.34949	9.87204	9.7885	8.45899
GSM358552	60	Female	III	507.879	GSE14333			C2	S1	-2.47509	low	8.41235	8.39179	10.5591	9.97623	8.54879	12.3835	10.8613	3.59528	7.7678	5.50238	8.00716	10.3063	7.50923	9.19412	9.13958	8.46928	9.97183	10.0435	7.36572	10.3582	9.80517	10.1604	9.14533
GSM358553	77	Female	III	516.234	GSE14333			C2	S1	5.60749	high	8.62147	8.04108	10.835	9.47746	9.08786	11.8712	11.1766	4.50679	9.87124	4.56912	7.93319	10.9361	7.20796	8.44927	8.85189	8.15939	9.76164	9.85575	8.04722	9.64923	10.0924	10.0044	8.75223
GSM358554	79	Female	III	1665.69	GSE14333			C1	S2	-9.9765	low	8.13939	7.90119	10.3999	9.71236	8.18886	11.8832	11.1332	4.98154	7.69486	6.77314	8.93931	10.9177	7.48992	8.86765	9.19798	7.4744	10.3772	9.95121	8.49092	9.37297	10.3968	10.2797	8.41996
GSM358555	83	Male	III	534.977	GSE14333			C2	S2	2.49864	high	8.25612	7.93831	10.2618	9.88203	8.39065	11.7431	10.9165	3.72675	8.63142	4.80297	8.35799	10.904	7.44795	8.74477	9.18677	7.77962	9.99223	9.93462	7.51971	9.68039	9.50917	10.8269	8.40498
GSM358556	69	Male	III	-288.716	GSE14333			C3	S1	8.77409	high	8.59429	9.02498	11.1167	9.84605	8.77682	12.1284	11.0881	5.81028	8.93412	3.98705	8.41578	11.6371	7.23189	8.64665	9.43096	8.51222	10.3151	9.89504	7.34212	11.0403	10.2803	10.7325	9.5707
GSM358557	73	Male	III	28.3054	GSE14333			C2	S1	3.83344	high	9.12138	8.20213	10.5028	10.9446	8.67938	12.0245	11.0788	4.48143	8.60125	5.18508	8.67858	11.4347	7.04274	9.4228	8.84333	7.98731	9.9397	10.1223	8.48858	10.0995	10.667	11.1442	8.89193
GSM358558	66	Male	III	631.435	GSE14333			C3	S1	2.8415	high	9.20111	7.58478	9.98474	10.7192	9.37851	12.069	10.905	5.32739	9.30396	5.21854	7.94121	10.5178	7.33295	8.97784	8.88757	8.21493	10.0171	9.24968	7.71982	10.3134	10.1467	9.98932	8.63548
GSM358559	75	Male	III	59.1155	GSE14333			C2	S2	-1.30527	low	8.58761	8.14486	10.8976	9.67287	8.21714	12.4603	11.6101	5.14031	8.58388	5.28842	8.34506	11.024	7.81368	9.07469	9.3489	8.03111	9.97563	9.95182	9.12276	9.38267	10.7147	10.6414	8.14825
GSM358560	77	Female	III	-467.887	GSE14333			C3	S2	4.40348	high	8.3071	9.10201	11.0309	10.5051	8.74564	12.069	11.3742	4.99733	9.2966	6.0664	8.87273	11.2349	7.05301	8.83236	9.03025	7.93244	9.38219	9.87601	8.52011	9.99796	10.3498	11.2683	9.1942
GSM358561	49	Female	III	351.983	GSE14333			C3	S1	4.88632	high	8.64887	8.45688	10.9544	9.87628	8.5593	12.3877	11.3585	6.06477	7.5051	4.72963	7.59058	11.2902	7.70849	8.70441	9.33992	7.67233	10.2004	9.93401	7.72146	10.3565	9.95927	10.2816	8.48029
GSM358562	77	Female	III	52.212	GSE14333			C2	S2	3.92817	high	9.1007	8.44985	11.1782	9.97519	8.97761	12.0959	11.3623	5.17659	7.37332	4.09223	8.31899	10.629	7.58014	9.06612	9.09609	8.07444	10.0184	9.75975	7.91049	10.3838	9.99603	10.2057	9.24535
GSM358563	77	Male	III	1334.73	GSE14333			C2	S2	-1.78563	low	8.50051	7.53456	10.3999	9.61367	8.45701	11.8789	11.3196	4.54433	8.32475	4.77155	8.0737	10.6211	7.52222	8.74037	8.92817	7.33763	10.3406	9.65579	7.11078	9.08935	10.2782	10.481	8.10813
GSM358564	59	Male	III	523.592	GSE14333			C2	S2	1.81257	low	8.43058	8.4257	10.1853	8.61356	8.32295	11.7474	11.5311	4.3022	8.66536	6.31072	8.39099	10.1089	7.08348	9.23924	8.55228	8.07912	9.34437	10.2196	7.34331	10.3009	10.0552	10.2194	8.51313
GSM358565	43	Male	III	-206.717	GSE14333			C2	S1	3.03787	high	9.69435	8.47257	10.1403	9.63449	8.856	12.1698	10.2577	4.14981	9.15779	5.34986	8.50766	10.9988	6.55381	8.08854	8.53788	8.11059	9.30007	9.65526	7.72858	9.52151	9.3978	10.5995	8.77827
GSM358566	82	Female	III	270.554	GSE14333			C2	S1	5.40519	high	8.27819	8.3923	10.7501	9.9348	8.64983	12.0822	11.6402	4.41097	8.98359	4.22712	8.52586	10.8904	7.48492	8.88259	9.12763	8.26038	10.2618	10.4759	8.19854	10.3733	10.4805	10.4301	9.31783
GSM358567	51	Male	III	736.332	GSE14333			C2	S1	3.49273	high	8.9095	8.03933	10.315	9.59657	8.59452	11.6259	10.9368	4.63929	8.62425	4.46885	8.12619	10.3595	7.18398	8.55928	8.717	7.53498	9.49614	9.68752	8.0005	9.99596	10.1006	10.5526	8.53342
GSM358568	53	Female	III	1326.2	GSE14333			C2	S2	2.98288	high	9.43167	8.12755	9.82575	9.22872	8.7146	11.5695	10.4362	4.47807	8.97249	4.47225	7.31699	10.2346	7.2901	8.74165	7.96048	8.18907	9.25465	10.3394	8.44705	9.39486	9.98403	10.3683	8.40834
GSM358569	81	Male	III	-32.6137	GSE14333			C1	S2	3.2679	high	8.49084	8.41623	9.97515	8.89296	8.18572	12.0507	11.1516	4.73134	8.42993	8.35902	8.59177	11.0284	7.405	8.72321	9.05525	8.07486	10.0165	9.67144	8.3627	9.94199	10.0305	10.8992	9.14031
GSM929494	70	Male	II	-237.427	GSE37892			C2	S1	-0.336531	low	8.65287	7.96968	10.6963	10.0335	8.78565	12.3467	11.0413	4.23809	8.23725	4.32621	8.24427	10.7351	8.17212	8.60418	8.83097	8.32215	9.63387	10.156	7.90887	10.7376	10.1697	10.2035	9.48647
GSM929495	46	Male	II	1192.96	GSE37892			C2	S1	-1.65438	low	8.48636	8.39507	10.9478	9.717	8.56993	12.0182	11.7726	4.23809	8.33475	4.32621	7.84769	11.1569	8.03765	8.22407	8.0406	8.21786	9.85565	10.4124	8.0944	10.1172	10.0832	10.4904	9.09974
GSM929496	58	Female	III	-160.749	GSE37892			C2	S2	-2.09449	low	9.70377	8.18406	10.5067	10.6332	8.20994	12.2864	11.7629	4.23809	5.1973	5.38027	8.67082	11.0252	7.9448	9.83416	9.26904	8.04278	10.1808	10.1048	7.52106	10.3894	10.5652	9.87022	7.81372
GSM929497	59	Female	III	505.255	GSE37892			C2	S2	-3.49509	low	9.06393	7.79488	10.3978	10.1211	8.05423	11.5188	10.9118	4.23809	8.70936	5.72401	7.93776	11.1421	7.52049	8.8652	8.81639	7.90173	9.59566	10.0273	8.446	9.68923	10.3102	10.1086	8.83832
GSM929498	62	Male	III	376.593	GSE37892			C2	S1	-0.485554	low	9.19762	8.40016	10.7265	10.1065	8.77773	12.0724	11.0522	4.23809	9.47181	6.2201	8.04266	11.3597	7.22676	8.75631	8.57598	8.00149	10.1277	9.79455	8.30209	10.553	10.3627	9.97994	8.84337
GSM929499	55	Male	III	1498.69	GSE37892			C2	S3	-0.39167	low	8.90028	7.90529	10.4272	9.84274	8.84239	11.6508	11.0568	4.24174	9.1067	4.46725	7.65249	10.8351	7.80877	7.9145	8.42586	8.40473	9.97712	10.1301	7.81168	10.2047	10.6251	9.6621	8.34588
GSM929500	74	Male	III	396.005	GSE37892			C2	S3	-0.891016	low	9.01844	8.43659	10.848	9.71018	8.64668	11.8354	11.2781	4.23809	8.59563	4.82132	8.2838	10.8711	6.55773	9.23897	8.73431	7.88685	9.93487	9.49191	7.43831	9.68521	10.3066	9.67233	8.93008
GSM929501	66	Female	III	2851.22	GSE37892			C2	S3	4.50932	high	9.47524	7.51008	10.3816	8.71391	9.30747	11.4459	11.1141	4.23809	7.90277	5.24183	7.80175	10.0192	7.34869	8.87235	8.80808	7.62236	10.7743	9.86533	7.89953	9.27039	10.3275	9.93612	8.68664
GSM929502	54	Male	III	1493.22	GSE37892			C1	S2	-2.78171	low	8.74787	7.91662	10.6182	8.8263	8.71674	11.6002	10.8864	4.23809	8.75343	7.48305	8.84824	10.8613	7.58573	8.08446	8.66969	7.54465	10.4588	9.93448	8.42664	9.73847	9.8634	9.52823	8.03995
GSM929503	60	Female	III	1055.07	GSE37892			C2	S3	4.33247	high	9.27911	7.60243	10.2049	9.37405	9.01288	11.4459	10.8392	4.23809	8.99026	4.46134	8.15706	10.3953	7.29852	8.25516	8.23291	7.59372	10.176	9.88566	7.82102	9.51911	10.0953	10.3549	8.90209
GSM929504	55	Male	III	617.925	GSE37892			C2	S1	5.01779	high	9.04438	8.35463	10.4687	9.97643	9.492	11.7058	10.5758	4.23809	8.69985	4.2192	8.17024	10.7219	7.21257	8.32355	8.47451	7.72768	10.0502	10.3619	7.20462	9.87334	10.4673	10.4571	9.13757
GSM929505	74	Female	II	2282.77	GSE37892			C2	S2	3.92666	high	9.07769	6.46786	9.91012	8.87355	8.10943	11.8855	10.8864	4.23809	8.8524	4.46725	7.62779	9.81566	7.5728	8.4507	8.64845	7.3282	10.1557	10.0548	7.79993	9.12176	9.89111	9.65887	7.84787
GSM929506	72	Male	II	74.4435	GSE37892			C1	S1	-3.19622	low	8.36291	9.17746	10.9535	10.2717	8.48689	12.1516	11.4068	4.23809	8.25983	8.62627	8.86519	10.9566	7.78719	8.74841	8.77161	8.14015	9.80805	10.1078	8.33638	10.629	10.5442	10.0403	8.05502
GSM929507	66	Female	II	904.617	GSE37892			C2	S1	2.93284	high	8.89499	7.75157	10.0392	9.46353	8.89645	11.5885	10.7358	4.23809	9.17181	4.34561	8.19712	10.6194	7.33926	8.8376	9.25446	7.95336	9.9506	10.0624	7.68154	10.4401	9.91674	9.79229	8.44098
GSM929508	64	Female	II	928.054	GSE37892			C2	S3	1.68158	low	9.23405	7.37809	10.3916	9.26535	8.90379	11.8085	10.9351	4.23809	8.54707	4.22665	7.9044	10.515	6.63746	8.41774	8.86153	8.30026	10.3601	9.69509	7.68539	9.91028	10.0869	9.71678	8.1799
GSM929509	49	Female	II	985.315	GSE37892			C2	S1	0.593622	low	8.90842	7.38067	10.264	8.91833	8.46558	11.9151	10.9529	4.23809	8.369	4.32621	8.84538	10.817	7.30105	9.06379	8.79811	7.72759	10.275	9.72082	7.65129	10.0118	9.88929	10.4003	8.0599
GSM929510	76	Male	II	973.814	GSE37892			C1	S2	-6.27023	low	9.37932	7.31728	10.335	9.08233	8.62553	11.8641	11.872	4.23809	8.57846	6.86877	8.34548	10.7358	7.42171	9.41139	9.13352	8.55142	10.11	9.67892	7.72681	9.91245	10.6501	9.25142	8.24607
GSM929511	66	Male	III	1317.02	GSE37892			C1	S3	-3.25842	low	9.12343	8.17868	10.6234	9.26014	8.48036	11.9425	11.5164	4.72421	8.38369	8.36106	7.95448	11.0235	7.29366	8.7012	8.58041	8.0397	10.1135	9.27733	8.08487	9.97196	10.3377	9.42632	8.68827
GSM929512	53	Male	III	42.434	GSE37892			C1	S1	6.24466	high	8.9691	7.27706	9.8116	9.31184	8.60006	12.332	11.2661	4.33204	9.57881	6.71184	8.04884	9.54232	8.78184	9.1849	9.07129	7.9761	10.0307	9.44787	6.73415	10.3141	10.3777	10.3553	8.2334
GSM929513	72	Female	III	1507.18	GSE37892			C2	S3	1.46181	low	8.90028	7.49015	10.3162	9.01747	9.01394	11.4913	11.1939	4.23809	8.34434	4.22665	7.9779	10.4906	7.10328	8.69747	7.91255	7.6522	10.359	9.84641	7.84067	9.77835	9.88669	9.72755	9.1267
GSM929514	53	Male	II	213.204	GSE37892			C3	S1	2.00994	high	8.78404	7.58666	10.3528	9.94443	8.53205	12.1702	11.3877	7.18638	9.45626	7.92621	8.27627	11.4162	7.28491	9.02732	9.34826	8.3766	10.1768	9.65736	7.09943	10.0328	10.2017	9.86959	9.02236
GSM929515	61	Male	II	-339.14	GSE37892			C1	S1	-2.08279	low	8.24701	8.06583	10.519	10.6771	8.23941	12.0985	10.7465	4.23809	9.13353	7.55688	8.51417	11.4092	7.02423	9.06081	9.24624	8.31215	10.2877	9.79973	8.46662	10.7738	9.72458	10.2884	8.75897
GSM929516	76	Male	II	93.1276	GSE37892			C2	S1	1.5702	low	8.2314	8.23927	10.6313	8.95356	8.31257	12.1878	11.3042	4.23809	9.50181	4.32621	8.49113	10.9287	7.7973	9.35628	9.75411	8.07595	10.1615	10.2324	7.50458	10.4018	10.361	8.50575	8.36796
GSM929517	71	Female	II	151.877	GSE37892			C2	S2	-1.27894	low	8.81006	8.72704	10.8349	8.97136	9.11968	11.7259	11.2344	4.23809	8.64403	5.93711	8.05471	10.5911	7.99711	8.37613	8.76709	8.00166	8.84617	10.5456	8.38166	10.0793	10.8294	9.86358	8.42026
GSM929518	66	Male	III	-68.7358	GSE37892			C1	S2	0.675078	low	8.69962	7.61756	10.6718	9.38825	8.40663	11.9519	10.8507	4.23809	9.62621	8.70213	7.03879	10.405	7.84387	8.16843	8.88563	8.42687	10.8657	10.3052	7.49534	10.0881	10.5241	9.53137	8.46726
GSM929519	96	Male	III	-11.6576	GSE37892			C2	S1	2.9823	high	8.48636	7.99714	10.6941	10.0348	8.81374	11.6259	10.857	4.23809	9.42557	4.24275	7.69835	11.1784	6.70775	8.39507	8.57173	7.73307	10.41	9.82536	7.95694	10.3741	9.43924	9.87381	8.53402
GSM929520	96	Male	III	792.884	GSE37892			C1	S2	-3.83918	low	9.36354	7.44763	10.408	9.03404	7.94278	11.8579	11.657	4.23809	8.91178	7.72119	8.39488	11.0931	7.94616	8.92195	9.0375	7.77017	9.90333	9.54794	6.37619	9.32565	10.1277	10.2573	8.74733
GSM929521	96	Female	III	1294.98	GSE37892			C1	S3	-5.45489	low	8.72479	7.88479	10.3762	9.53104	8.44713	12.1614	11.4225	4.23809	8.28766	6.64273	8.22551	11.0208	7.40343	9.10787	8.95681	7.52619	10.7068	9.72885	8.27964	10.1197	9.93432	9.68796	7.90839
GSM929522	96	Male	III	948.474	GSE37892			C2	S2	2.12287	high	8.82466	7.47832	10.4179	8.9118	8.49326	11.9117	11.205	4.23809	9.16469	4.33345	7.90959	10.0954	7.80498	8.92008	8.87593	7.3312	10.0092	9.98909	7.83461	9.61588	10.2083	9.49887	8.39099
GSM929523	96	Female	III	52.7001	GSE37892			C2	S2	-2.06708	low	8.72521	7.70955	10.619	9.14984	8.42337	11.8912	11.2383	4.23809	9.30201	4.2192	8.44014	11.1663	7.83133	8.79301	8.95496	8.08612	9.89501	9.91149	7.69551	10.0111	10.5953	10.3839	8.73672
GSM929524	97	Female	III	-211.571	GSE37892			C1	S2	-2.16891	low	7.97401	7.64129	10.7117	10.3318	7.9458	12.0092	11.1805	4.23809	9.15441	8.80668	8.10065	11.456	7.32623	8.08782	9.70472	7.93704	10.489	10.0531	8.51334	10.3788	9.76944	9.52356	8.1532
GSM929525	63	Female	III	-687.486	GSE37892			C2	S2	-0.429564	low	9.13703	7.69227	10.6825	9.72599	8.30228	11.8154	11.0391	4.61399	9.23459	4.32621	7.38258	10.9626	8.64358	8.65467	9.13832	8.39456	10.4277	9.99671	8.03198	9.90286	10.4026	9.92589	8.5478
GSM929526	78	Male	III	-84.4082	GSE37892			C2	S1	3.11539	high	9.18638	8.55683	10.578	10.998	9.05134	12.2027	10.6976	4.23809	8.25774	4.32621	7.89355	10.1351	8.53556	8.23674	8.87095	8.25838	10.6892	10.2561	7.24633	10.7083	10.396	10.2665	8.31506
GSM929527	71	Female	III	417.027	GSE37892			C2	S2	-1.66524	low	9.09095	7.27706	10.4689	9.09502	8.27877	11.7311	11.2316	4.24748	9.01763	5.98844	7.18663	11.3712	7.94217	8.39783	9.08578	7.91806	10.277	9.70678	7.83711	9.49252	10.0659	9.82955	7.79411
GSM929528	73	Female	II	867.79	GSE37892			C3	S1	-1.11239	low	8.1453	8.11989	10.7249	10.5261	8.58544	12.17	11.5377	7.85736	9.14722	4.41501	9.31523	11.4576	8.16872	8.92709	9.32499	7.96978	9.83531	10.1949	8.06242	10.334	9.63088	11.0531	8.87932
GSM929529	59	Female	II	-282.311	GSE37892			C2	S1	-0.767695	low	8.69148	7.27706	10.3096	9.02599	8.3494	11.9204	11.0927	4.24183	8.59779	4.45972	8.48608	10.9537	7.30561	9.33033	9.20691	7.97952	9.67842	9.75031	7.88547	11.0264	10.2388	9.2112	8.30479
GSM929530	88	Female	II	902.601	GSE37892			C2	S2	8.05678	high	9.05562	7.25562	9.93145	9.21233	7.8168	11.4606	10.1888	4.23809	9.10036	4.30188	7.69722	9.84087	7.38019	7.57085	7.9323	7.52533	9.61287	9.9537	7.79395	8.9385	9.91501	10.2232	8.04817
GSM929531	60	Male	II	1406.81	GSE37892			C1	S2	-2.12634	low	9.15532	7.45201	10.4892	8.8513	8.20422	11.7972	11.1382	4.23809	8.19851	7.30426	7.83353	10.3674	7.69132	8.16194	8.18361	7.95388	9.87385	9.73333	8.28282	9.35842	10.1139	10.2128	8.4658
GSM929532	61	Male	II	775.005	GSE37892			C2	S2	-1.26071	low	8.41159	8.09745	10.7113	9.02883	8.02288	11.9035	11.2884	4.23809	8.02803	5.26349	8.52931	11.008	7.77805	8.3903	8.55013	8.00388	10.0592	10.1723	7.0187	9.85688	10.1084	9.85442	9.28702
GSM929533	79	Male	II	341.287	GSE37892			C3	S2	-3.6078	low	8.70843	8.56256	11.1214	9.47602	8.24219	12.3681	11.6813	7.31878	9.05382	4.32621	8.53488	11.4677	7.38136	8.42162	9.36072	7.88797	10.0541	10.705	8.04325	10.2891	9.97676	10.4168	9.36672
GSM929534	53	Female	II	968.651	GSE37892			C2	S3	-3.10764	low	8.62022	8.28516	11.0717	9.99546	8.72564	12.0944	11.4528	4.23809	8.38648	4.41501	9.06845	11.6146	7.70931	8.55832	9.38565	8.52937	9.61444	10.2953	8.40458	10.6317	10.5341	10.7101	9.46122
GSM929535	49	Male	II	90.3479	GSE37892			C2	S1	-2.06458	low	8.20438	7.62746	10.8888	9.8113	8.53425	12.1384	11.6263	4.23809	8.2654	4.22025	9.52542	11.4579	7.50863	8.55749	9.13148	8.0845	9.55473	10.5564	7.93296	10.0332	9.9183	10.9218	9.02895
GSM929536	71	Female	II	422.45	GSE37892			C1	S2	-3.12399	low	8.90028	8.51395	11.0694	9.53198	8.07277	12.144	11.1765	4.23809	8.92995	6.88599	8.4839	11.3392	7.80245	8.70038	8.90677	8.03457	9.07808	10.0971	7.78162	10.1362	10.1669	10.0317	9.21127
GSM929537	75	Male	II	437.963	GSE37892			C2	S1	-1.92471	low	8.68057	7.76024	10.6606	9.69446	8.30718	11.845	11.2474	4.25836	8.93683	4.32621	8.03197	11.3825	7.67324	8.80389	8.80346	7.85052	9.5479	10.3744	7.68154	10.1017	10.022	9.98766	8.6001
GSM929538	86	Male	II	298.044	GSE37892			C2	S2	-3.44948	low	8.26019	7.79674	11.0327	9.12797	8.54478	11.9621	11.5496	4.23809	8.88511	4.32621	9.20039	11.2583	7.88228	8.60955	8.62352	8.10955	10.3013	10.3025	7.74926	10.3598	10.0929	10.1528	9.4768
GSM929539	56	Female	II	1483.3	GSE37892			C2	S3	5.18397	high	9.53433	7.71758	10.3457	9.46798	9.25211	11.6763	10.9481	4.23809	7.25112	4.46246	8.0209	10.3734	7.94412	7.81062	8.23032	7.95576	9.73681	10.3185	7.71872	9.12663	9.7826	10.1875	8.89019
GSM929540	81	Male	II	190.914	GSE37892			C2	S1	-0.735444	low	8.13405	8.5085	10.8334	9.91375	7.94727	12.0891	11.3315	4.23809	8.55325	4.34646	8.0569	11.3483	8.106	7.98811	9.14681	7.99209	10.4368	10.1844	8.41604	10.1773	10.6198	10.1647	8.82865
GSM929541	78	Male	II	65.4464	GSE37892			C1	S1	0.186378	low	9.19032	8.91411	10.8605	9.91697	8.72662	12.2269	10.7293	4.23809	8.61526	6.8263	7.94996	10.891	7.37309	7.74991	8.52483	8.01021	9.81554	9.54336	8.09729	10.6742	9.78598	10.3569	8.90962
GSM929542	83	Male	II	591.67	GSE37892			C2	S2	-6.49102	low	8.94543	8.07587	10.6735	9.23212	8.34891	11.807	11.2642	4.23809	8.26656	4.32621	8.09786	11.2809	7.72496	8.46383	8.49021	8.20358	10.0806	9.86919	8.47683	9.57538	10.6247	10.1235	8.44825
GSM929543	58	Male	II	-378.391	GSE37892			C1	S2	-6.26067	low	9.10161	8.11695	11.2593	9.50945	8.67926	12.6595	11.7517	4.23809	7.12208	8.51848	7.92601	10.9094	6.6607	8.76124	8.3581	8.7453	10.2946	10.2443	8.03323	10.2717	10.2029	9.53757	9.15443
GSM929544	93	Female	II	-178.449	GSE37892			C3	S1	2.39821	high	8.82349	8.26214	10.997	9.29773	9.02341	12.1685	11.7398	8.88788	9.12634	8.70979	8.90789	11.2149	7.98213	8.64452	8.90077	8.31403	9.72199	10.3588	7.85618	10.0817	10.8656	10.9253	9.42501
GSM929545	81	Male	II	-64.6059	GSE37892			C1	S2	-5.94424	low	9.08214	8.24149	11.1518	9.81604	9.16164	12.5544	11.8101	4.23809	8.34217	8.21714	8.68618	11.6591	7.05019	8.79226	9.29009	8.75377	9.81118	10.4038	7.08835	10.438	10.7658	9.88486	8.79458
GSM929546	84	Female	II	889.95	GSE37892			C2	S2	-3.31016	low	8.27353	8.30444	10.8411	9.35833	8.80712	12.0704	11.0284	4.23809	9.20714	4.32621	8.33644	11.1299	7.37698	8.24241	8.7549	7.80034	10.3724	9.95278	8.59184	10.2392	10.1614	10.3562	9.18131
GSM929547	78	Male	II	-468.581	GSE37892			C1	S2	-5.84006	low	10.2285	8.792	11.0707	10.9961	8.44909	12.4446	11.0657	4.23809	9.41521	9.68033	7.98859	11.5341	7.78349	8.57032	8.62389	8.59998	8.88875	10.0321	8.94624	10.2003	10.1476	10.186	8.75332
GSM929548	73	Female	II	1330.43	GSE37892			C2	S2	3.07524	high	9.29724	7.92652	10.1754	9.06216	8.74425	11.7724	10.6839	4.23809	8.41029	4.46725	7.93038	10.2944	8.38972	8.20035	8.62075	7.48293	9.84898	10.2041	8.57662	8.979	9.94662	10.1979	8.54849
GSM929549	68	Female	II	1073.76	GSE37892			C2	S3	2.12779	high	9.57025	7.89934	10.4489	9.5923	9.12719	11.7848	10.9019	4.23809	7.6361	5.81956	7.9791	10.3975	8.33867	8.12697	8.71806	8.06364	9.861	10.4573	7.6013	9.15955	10.0607	10.528	9.00464
GSM929550	72	Female	II	-440.464	GSE37892			C2	S2	-1.59464	low	8.25935	8.23131	10.8829	9.36543	8.58822	12.0523	10.9592	4.23809	9.54564	4.2192	7.96879	11.0875	7.51621	7.57175	9.06704	7.90412	9.78326	10.3566	8.61699	9.94707	10.4363	9.21479	9.39068
GSM929551	67	Male	II	147.016	GSE37892			C2	S2	-4.00622	low	8.77523	8.31298	10.8323	9.99395	8.28955	12.1797	11.3276	4.23809	9.29621	6.00531	7.75747	11.2021	7.7728	8.56943	8.74484	7.78222	9.70931	9.91831	8.33956	9.46246	10.6925	10.0226	8.4735
GSM929552	76	Female	II	1120.68	GSE37892			C1	S3	-0.668736	low	8.7169	8.31893	10.7801	9.47404	8.59794	11.9255	11.1295	4.23809	8.54266	8.39263	8.0212	10.7454	7.56065	8.16344	8.54126	8.10407	9.8871	10.225	8.09961	10.2541	10.5707	10.0856	9.45488
GSM929553	55	Female	II	576.688	GSE37892			C2	S1	3.85087	high	8.54276	7.6167	10.9473	10.0526	9.08065	11.9554	11.023	4.23809	9.135	4.32621	8.14102	10.9747	7.72419	8.22638	8.87861	7.90626	9.97992	10.6368	7.69021	10.2426	10.0056	10.3457	9.2509
GSM929554	67	Female	II	1283.04	GSE37892			C3	S3	-1.02322	low	9.13334	8.36474	10.5756	9.76907	8.61925	12.0871	11.4446	7.39142	9.1582	7.70544	8.3311	10.7969	8.21402	8.73305	9.01211	7.80479	9.57063	9.99305	8.3515	10.1624	10.7863	10.4079	8.78919
GSM929555	50	Male	II	624.226	GSE37892			C2	S3	-0.884317	low	8.73016	8.09487	10.855	9.59258	9.00888	12.1825	10.8676	4.23809	9.0764	4.22665	8.66585	10.5632	7.87683	7.97312	9.14136	7.89446	9.56947	10.1953	8.2283	10.5165	10.5124	10.4191	9.6063
GSM929556	68	Male	II	308.38	GSE37892			C1	S2	-3.43183	low	8.41897	8.53381	10.8973	10.6526	8.47481	12.3755	11.3071	4.23809	8.93359	8.28147	8.28486	11.1625	7.73488	8.73804	8.71474	8.04252	10.0731	9.86817	8.2415	10.1212	10.45	9.95444	9.35319
GSM929557	55	Male	II	-359.915	GSE37892			C3	S2	-2.86796	low	8.16913	8.9929	10.7569	10.3535	8.1723	12.2709	11.1272	5.25982	9.13779	7.84619	8.27567	11.2303	7.60275	9.21518	9.13721	8.39097	9.83959	10.2685	8.5772	10.9805	10.3446	10.4145	9.16265
GSM929558	70	Female	II	253.751	GSE37892			C2	S2	-4.94992	low	8.62753	8.57583	10.9267	9.85713	8.68571	12.11	11.422	4.81016	8.8289	5.45065	8.78446	11.4841	7.82978	7.99967	8.59343	7.81624	9.81719	10.4185	8.22676	9.96771	10.1379	10.633	9.35679
GSM929559	69	Male	II	2864.86	GSE37892			C1	S3	1.25233	low	9.13334	7.10391	10.5053	8.87715	8.8913	11.7038	11.1756	4.23809	8.23632	7.12146	7.64232	10.0974	7.09638	8.28954	8.24177	7.84642	10.3247	9.99793	8.05953	9.18753	10.1489	9.59485	8.76368
GSM929560	78	Male	II	308.25	GSE37892			C1	S2	-5.24547	low	9.33903	8.02195	10.7363	9.43171	8.17899	12.3934	11.5227	4.23809	8.38849	8.53332	7.83248	11.2645	7.77134	7.90309	9.12151	8.94585	9.45739	9.80726	8.45515	9.5338	10.3664	9.64441	8.39535
GSM929561	61	Male	II	176.395	GSE37892			C2	S1	-0.902696	low	7.93146	8.48061	10.7575	10.5122	8.22488	12.469	11.233	4.23809	8.24522	4.32621	8.69582	10.9075	7.48841	8.60194	8.96983	8.63554	9.47839	10.159	7.85772	9.35518	10.3137	10.6877	9.4661
GSM929562	82	Male	II	1354.57	GSE37892			C2	S3	3.72591	high	9.28432	7.60681	10.9322	9.61227	8.84991	11.7557	11.0714	4.23809	9.17258	4.32621	7.70016	10.2207	7.70192	8.20848	8.43482	8.08664	10.0835	10.1553	7.7063	9.78932	10.1782	9.82623	9.06567
GSM929563	79	Male	II	-346.625	GSE37892			C2	S2	-5.78437	low	8.73805	7.71199	11.0732	9.62657	8.60773	12.4358	11.7155	4.23809	7.47071	6.18699	8.81194	11.2676	6.88539	9.16611	9.09769	8.79728	9.917	9.67262	7.42116	9.47166	10.6165	9.5531	7.85754
GSM929564	75	Female	II	376.846	GSE37892			C2	S2	0.849807	low	8.90028	8.24579	10.6367	8.72376	8.45154	11.731	11.0485	4.23809	8.74686	4.2192	8.18304	11.0019	7.9903	8.36897	8.54607	7.91088	9.37776	10.2683	8.12359	9.15438	10.549	10.0976	8.77695
GSM929565	81	Male	II	204.558	GSE37892			C3	S1	6.15809	high	8.68057	8.03708	10.277	10.8328	8.67975	11.9355	10.6984	5.58057	9.76144	7.85948	7.96178	10.6651	8.18933	9.10078	8.39004	8.04176	10.1067	10.3752	8.20316	10.894	10.0382	10.3323	9.15169
GSM929566	64	Female	II	319.423	GSE37892			C2	S1	0.721244	low	8.17954	7.66159	10.7287	10.3876	8.83129	12.3751	11.0898	4.23809	9.13338	4.23249	8.52532	10.9407	7.51378	8.85214	9.32139	8.12664	9.72454	10.469	7.98796	10.4252	10.2064	10.4532	9.15923
GSM929567	45	Female	II	-478.258	GSE37892			C1	S1	1.95744	high	8.57742	9.27454	10.6235	9.92379	7.71016	11.7392	11.03	4.23809	9.17498	8.46428	8.44911	11.1642	7.61208	8.77026	7.85235	8.22068	9.63346	10.0743	8.73653	10.5797	10.2301	10.6331	9.02946
GSM929568	77	Male	II	-66.9394	GSE37892			C1	S2	0.324169	low	8.76533	8.70238	10.6971	10.3695	7.93543	11.9055	11.3226	4.35736	9.30758	8.46765	7.85989	11.6291	6.61228	8.57427	8.75296	7.6121	9.37446	9.82648	8.73431	9.87141	9.56004	9.93208	8.68912
GSM929569	55	Male	II	-504.28	GSE37892			C2	S2	5.97103	high	9.25209	7.50858	10.583	9.37547	9.44056	11.2261	11.003	4.91446	7.49429	4.41501	9.58838	10.561	8.12613	8.55914	8.21361	8.131	9.45525	9.25181	8.90626	9.43718	9.48808	10.719	7.65887
GSM929570	94	Female	II	-326.029	GSE37892			C1	S1	-3.58682	low	8.2711	8.05436	11.1548	11.1186	8.1852	12.26	11.8403	4.38972	9.65018	9.14268	8.40866	11.9459	7.42346	9.36232	9.09862	8.47055	9.7154	10.2431	7.87468	10.2108	10.0854	10.2363	8.88574
GSM929571	47	Female	II	190.474	GSE37892			C2	S2	0.358273	low	8.79596	7.68876	10.7111	9.48284	8.25778	12.1475	11.3511	4.23809	9.14807	4.32621	7.69925	10.8873	7.42385	8.84588	9.30994	7.57902	9.55473	10.1888	7.95665	9.37404	10.4922	10.3235	9.14921
GSM929572	64	Male	III	900.954	GSE37892			C1	S3	13.2581	high	9.09591	7.10591	10.0561	8.903	9.20778	10.7551	10.3308	4.23809	8.71856	6.50422	7.81101	9.22045	8.06439	7.99847	7.49229	7.71298	10.4665	9.70556	7.24247	9.89753	10.0141	9.93128	8.31558
GSM929573	22	Male	III	2367.42	GSE37892			C2	S2	3.00254	high	9.02675	6.55705	9.8256	8.90555	8.30498	11.438	11.234	4.23809	7.35009	4.41501	7.5225	10.2601	7.6358	8.03889	7.93452	7.7158	10.5554	9.58872	6.87431	9.03875	9.33575	9.69577	7.75919
GSM929574	56	Male	III	1105.4	GSE37892			C1	S2	-0.129648	low	8.99201	6.90186	9.64586	8.41679	7.34903	11.4981	11.267	6.13176	8.00305	9.53866	7.87744	10.3757	7.43172	8.12436	8.81177	8.16118	10.1648	9.32848	6.14279	9.72247	9.26959	9.37066	7.22232
GSM929575	63	Female	III	1621.83	GSE37892			C2	S3	8.16398	high	9.32007	6.55935	10.2858	9.19519	8.90698	11.4678	11.4375	4.27941	8.16774	4.61496	8.15623	10.0649	7.89249	7.95917	8.72526	8.37686	10.2118	9.78122	6.34931	9.67887	10.0084	9.60069	8.41059
GSM929576	76	Male	III	859.715	GSE37892			C1	S2	-4.72295	low	9.24756	7.50908	10.0976	9.10676	7.68983	11.9442	11.7298	4.24731	8.01581	7.51244	8.42847	11.1791	7.50873	9.045	8.88526	7.8842	9.83201	9.46557	7.47867	9.54215	9.75229	9.91844	7.79343
GSM929577	63	Male	III	1059.95	GSE37892			C2	S2	3.91473	high	9.61582	6.52579	10.407	8.27363	8.74213	11.2728	11.4979	4.24174	8.27058	4.32621	8.32462	10.2996	7.02423	8.58889	8.39909	8.28317	9.74011	9.09896	6.30616	9.90657	9.4091	8.9554	7.84316
GSM929578	64	Female	III	1885.56	GSE37892			C1	S3	-1.41539	low	9.18915	6.67414	9.8774	8.79676	8.41945	11.64	11.5382	4.23905	7.11063	6.92094	8.20601	10.5047	7.9657	8.57949	7.85771	7.88788	10.0862	9.70221	6.89925	9.20902	9.45734	9.81662	8.08883
GSM929579	67	Female	II	292.282	GSE37892			C2	S1	-0.445417	low	8.754	8.168	10.2284	9.57923	8.51939	12.1373	10.8785	4.23809	8.609	4.84389	8.09869	10.8474	7.24835	8.07529	9.40614	7.72982	10.142	10.1947	6.98489	10.4621	10.3988	10.2251	8.32807
GSM929580	77	Male	II	734.649	GSE37892			C1	S2	-5.67815	low	8.59521	8.04202	10.6381	9.13914	8.51767	12.1665	11.4636	4.23809	7.76228	7.56581	7.81546	10.3759	7.56794	9.30624	8.42641	7.53833	10.1343	10.4458	8.55688	9.28198	10.3018	10.0026	8.18384
GSM929581	75	Female	II	-282.065	GSE37892			C2	S1	-3.72956	low	9.49027	7.92343	10.6709	9.98221	8.20324	12.2486	11.5114	4.44896	10.0917	4.29808	8.60447	11.1625	8.40829	8.98355	9.5762	8.35079	9.88653	10.1187	7.32955	10.5491	10.4652	9.49618	8.29401
GSM929582	70	Male	II	1781.22	GSE37892			C2	S3	3.64418	high	8.87602	7.42878	10.1574	8.88463	8.7952	11.9152	11.1619	4.23809	8.30692	4.63767	8.60055	10.3221	7.55929	8.97512	9.16675	7.68092	9.99688	9.93153	7.23843	10.0525	10.1489	9.64881	8.57733
GSM929583	77	Female	II	352.25	GSE37892			C2	S1	-2.42365	low	8.67645	8.23461	10.4877	9.68755	8.81218	12.2216	11.0145	4.23809	8.11996	4.32621	8.6004	10.8933	7.49521	9.0406	9.19445	7.83582	10.3301	9.67343	7.78297	10.6758	10.0873	10.1752	9.21589
GSM929584	70	Female	II	617.268	GSE37892			C2	S1	-1.25366	low	8.65639	7.74411	10.4719	10.2616	8.60961	11.7503	10.7768	4.23809	8.40094	4.26504	8.45001	10.8877	7.21315	7.86759	9.29739	7.94045	9.53628	9.95756	7.95357	10.5302	10.2928	10.0232	8.58367
GSM929585	63	Male	II	473.328	GSE37892			C2	S1	6.15403	high	8.65975	7.94236	10.1462	9.01879	9.04301	11.1384	10.7817	4.23809	9.23552	4.32621	7.49991	10.375	7.30056	8.11153	8.19782	7.94892	9.25184	9.81336	7.47068	10.3849	10.1972	9.539	8.73038
GSM929586	62	Male	II	322.224	GSE37892			C1	S1	-1.24989	low	8.49157	8.08576	10.4279	10.4318	8.08697	11.8045	10.8914	4.23809	8.46527	7.45219	7.99944	11.03	7.83298	7.94373	8.43611	8.39319	10.1666	9.95075	7.29025	10.7639	10.1964	9.87705	8.45339
GSM929587	58	Male	II	443.951	GSE37892			C3	S1	2.58	high	9.22196	8.23776	10.3631	9.95096	8.31257	11.8424	11.1211	5.64581	9.51758	4.32621	8.15902	11.5361	7.02423	8.51245	8.72766	7.91772	9.89814	9.67638	7.63164	10.2305	10.0643	10.4533	8.63109
GSM929588	61	Male	II	228.776	GSE37892			C2	S2	-1.71187	low	8.52665	8.37715	10.4237	10.5917	9.05338	12.0185	11.2303	4.23809	7.64599	4.7811	8.48224	11.2261	7.4466	9.14642	8.85267	7.81958	10.0474	9.78682	8.35112	10.1268	10.1785	10.2907	8.23178
GSM929589	71	Female	III	-68.7912	GSE37892			C1	S2	-5.45733	low	9.47424	7.7943	10.8773	8.27458	8.79716	12.1189	11.5709	4.23809	4.3171	8.04116	7.66574	10.3801	7.74285	8.96199	8.40804	7.76034	10.3278	9.91048	7.86948	10.1279	10.1336	9.68203	8.65497
GSM929590	58	Male	III	1814.4	GSE37892			C2	S3	2.63666	high	9.00913	7.55454	10.4212	9.57904	8.78001	11.635	11.1771	4.23809	8.08207	4.32621	8.13718	10.5801	7.601	8.33287	8.19219	8.16827	10.5958	9.43048	6.98306	9.97235	9.61945	10.1529	9.19535
GSM929591	72	Male	II	601.335	GSE37892			C3	S2	0.39732	low	8.4387	8.09178	10.7428	9.87749	8.599	12.029	10.983	5.63407	8.73202	6.54542	7.47815	10.7597	7.56065	7.6684	8.64097	8.7153	9.55135	9.84763	8.34563	9.91685	10.4673	10.1158	8.5413
GSM929592	59	Female	III	1465.46	GSE37892			C1	S3	0.261788	low	8.90028	7.5255	10.5115	9.04389	8.5149	11.5011	11.3474	4.23809	8.78784	7.39292	7.78217	10.1899	7.02423	8.71709	8.50277	7.75512	10.1893	9.5577	7.30181	9.36499	9.69669	9.56558	8.81915
GSM929593	50	Male	III	1129.29	GSE37892			C2	S2	2.13811	high	9.1805	7.61097	10.6392	8.58306	8.69624	11.566	11.2231	4.23809	8.31403	5.0707	7.76349	10.7291	7.31096	8.87027	8.0333	7.28606	10.2233	9.20004	7.64426	9.2816	9.57061	9.99754	8.17357
GSM929594	72	Male	III	1246.78	GSE37892			C2	S1	7.80179	high	8.97589	7.2848	10.2214	9.07191	9.05158	11.4793	10.8116	4.23809	8.98091	4.33823	8.01781	10.135	7.32798	8.54459	8.38422	7.82334	10.2479	9.83543	7.09066	10.3018	9.99191	9.69182	8.83259
GSM929595	50	Male	III	462.983	GSE37892			C2	S1	-1.23851	low	8.71925	7.85582	10.6971	9.96886	8.66856	12.0698	11.2573	4.23809	8.86462	4.32621	8.85178	11.1359	7.43824	8.46688	8.83568	8.1528	10.5591	9.91922	7.95203	10.4028	9.94705	10.4322	9.16205
GSM929596	64	Male	III	774.29	GSE37892			C2	S1	0.347332	low	8.46614	8.376	10.8337	10.5688	8.64048	11.6995	10.933	4.23809	8.0854	4.22665	8.50303	10.9548	7.99293	7.8312	8.33391	8.21016	9.81974	10.3631	7.12736	10.3415	9.69245	10.3765	9.4821
GSM929597	63	Female	III	894.866	GSE37892			C2	S2	1.74788	low	9.00628	7.29836	10.0562	8.63286	8.52241	11.1167	11.0257	4.5437	9.44343	4.22665	7.59179	10.6363	7.44465	9.25381	8.88332	7.79821	9.91972	9.95827	7.13092	10.1084	10.7615	9.81895	8.49807
GSM929598	65	Male	III	1039.96	GSE37892			C3	S1	1.22384	low	8.78891	7.70052	10.1593	8.80036	8.69216	11.7151	11.1662	4.82034	9.37833	4.254	8.10509	10.626	7.80605	8.60843	8.9978	8.43593	10.0698	9.9061	7.37743	10.1006	9.87881	9.997	7.86157
GSM929599	59	Male	III	874.008	GSE37892			C2	S1	0.182959	low	8.90028	7.54558	10.5577	8.86134	8.93678	11.3444	10.9465	4.23809	8.33235	4.32621	8.0029	10.4857	7.80109	8.7461	8.20586	8.35421	9.22664	9.5339	6.94453	10.6466	10.1108	9.1136	8.57999
GSM929600	46	Female	III	870.885	GSE37892			C2	S1	2.77076	high	8.90028	8.06009	10.2686	9.94528	8.63027	11.5318	10.9602	4.23809	8.13047	4.43891	8.53285	10.7035	6.89725	8.87713	8.5829	8.39216	10.2608	9.8339	7.04076	10.8936	10.312	9.28787	8.82625
GSM929601	76	Male	III	1148.69	GSE37892			C1	S3	-1.1601	low	8.87191	7.35263	10.4862	9.05979	8.51196	11.6141	11.2868	4.23809	8.68756	7.72758	7.89046	10.5939	7.057	7.5455	8.86735	7.74067	9.86858	9.49048	6.86082	10.1278	9.80719	9.71696	8.85921
GSM929602	84	Female	II	154.399	GSE37892			C2	S1	-2.74356	low	8.57306	8.7036	11.1157	10.0422	9.18548	12.0569	11.6005	4.23809	8.30398	4.24866	7.99032	11.0716	7.37066	8.10303	8.46362	8.51372	9.70091	10.1112	8.27955	10.5193	10.2559	9.88908	9.78717
GSM929603	78	Male	III	717.713	GSE37892			C2	S1	7.10614	high	8.90028	7.14929	10.4112	9.85694	8.38973	11.5905	10.9772	4.30203	9.10462	4.41501	8.25827	10.4418	7.61743	8.63669	8.67947	8.02466	10.4016	9.9779	6.2132	10.4979	10.0415	9.7764	8.71498
GSM929604	54	Female	III	828.605	GSE37892			C1	S2	-5.01132	low	8.69122	8.40948	10.6989	9.21934	8.36589	12.4396	11.544	4.27071	8.8115	8.80063	8.77738	10.9606	7.0429	8.86907	9.05301	7.8253	9.84486	9.72214	7.91032	9.91608	10.0092	10.0863	8.42634
GSM929605	73	Male	III	523.444	GSE37892			C2	S2	-3.44136	low	9.26417	7.70446	10.4313	8.22042	8.42958	11.7495	11.4159	4.23809	8.66931	4.70144	7.98339	11.3969	7.10688	8.98362	8.70191	7.82283	9.84667	9.46201	8.27425	9.54191	10.3973	9.69783	8.16792
GSM929606	59	Female	III	1449.67	GSE37892			C2	S1	3.9988	high	9.1215	7.53274	10.3707	9.14094	9.03778	11.2969	10.7652	4.44235	9.10129	4.2192	8.41695	10.333	7.02423	8.58181	7.97302	8.01551	9.92598	9.54082	6.81853	10.3423	10.0619	9.27234	8.41093
GSM929607	68	Female	III	947.697	GSE37892			C2	S3	-4.17813	low	8.90028	8.59605	10.7206	9.36875	8.42998	11.7368	11.372	4.23809	9.74513	5.40256	8.77113	11.3771	7.04086	8.44354	8.93437	8.28137	10.144	9.66367	7.63809	10.7453	10.0434	10.112	8.97827
GSM929608	47	Male	III	367.146	GSE37892			C2	S1	6.44719	high	9.5026	8.3636	10.388	9.07769	8.51882	11.7682	10.6921	4.75613	8.71292	4.22082	8.63263	10.6247	7.72992	8.80374	8.98054	7.72349	10.0945	9.98217	7.08738	10.6915	10.5445	10.0363	9.59372
GSM929609	64	Female	III	1259.14	GSE37892			C3	S3	2.4186	high	9.09213	7.44814	10.3426	9.62619	8.64668	11.9806	11.3239	6.56324	9.90727	9.5151	8.24705	10.3777	7.10941	9.23308	8.96493	7.0962	9.93569	9.56543	6.46269	10.0728	10.2214	9.28365	8.70573
GSM929610	66	Male	III	-282.194	GSE37892			C2	S1	5.43938	high	9.11496	8.55955	10.4556	10.2497	8.66693	11.6295	10.5204	4.23809	8.96281	4.32621	8.4848	11.0519	7.96492	8.2788	8.71474	8.3095	9.50878	9.9481	7.16416	10.6147	10.1748	10.6159	9.35704
GSM929611	73	Female	III	295.136	GSE37892			C2	S1	3.02461	high	9.10044	7.68639	10.1962	9.86698	8.93923	11.6674	11.0878	4.26271	8.70233	4.2192	8.83017	10.6566	7.44251	8.74461	8.89412	8.18512	9.55943	9.7619	7.16127	10.7528	9.94774	10.183	8.54575
GSM929612	73	Female	III	818.365	GSE37892			C2	S1	2.65879	high	8.7357	7.36489	10.4444	9.79558	8.37046	12.073	11.1632	4.23809	8.33514	4.36699	8.22243	10.6629	7.71203	8.48374	8.62232	8.46653	9.73253	9.77278	7.22879	10.3678	10.1259	9.42776	9.31835
GSM929613	71	Female	II	-145.985	GSE37892			C1	S2	-5.04094	low	9.41784	8.63871	11.147	9.54022	8.99124	12.2687	11.3301	4.27654	8.97982	7.98829	7.71386	11.359	7.72953	8.48001	9.02411	8.36934	9.29796	9.93936	8.66033	10.4257	10.4494	10.0053	8.94438
GSM929614	72	Female	III	2657.93	GSE37892			C3	S3	-3.7079	low	9.17622	7.27656	10.7129	9.55281	9.20304	12.2462	11.4667	7.16385	8.7389	9.13157	8.46628	10.5694	7.87382	8.60821	8.57727	8.04483	10.4395	9.98766	7.7298	9.09169	9.96567	9.98964	9.22077
GSM929615	70	Female	III	483.899	GSE37892			C1	S1	-2.73032	low	9.18554	7.84901	10.7968	10.9965	8.03856	12.2666	11.2032	4.23809	8.47694	7.43869	8.20503	11.1903	7.20887	8.13107	8.98894	8.04979	10.1067	9.78133	7.32512	10.7877	10.3794	8.48627	9.10761
GSM929616	78	Female	II	1247.32	GSE37892			C2	S1	0.372125	low	8.87888	7.8024	10.2646	8.53467	8.88746	11.8698	11.3651	4.26332	9.38103	4.32621	7.99672	10.8739	7.06351	8.49425	8.73265	8.44303	10.04	9.39153	6.74937	10.363	10.3596	8.84236	8.55174
GSM929617	78	Female	III	2392.51	GSE37892			C2	S3	-1.89112	low	9.28062	7.50944	9.94074	9.28088	8.34784	11.9136	10.8815	4.23809	8.4764	6.18038	8.03506	10.0055	7.3974	8.5871	8.50203	7.57757	10.3151	9.71553	7.87959	9.41662	10.105	9.66946	7.78453
GSM929618	64	Male	III	-194.281	GSE37892			C1	S2	-2.60341	low	9.33073	8.02453	10.4773	9.23032	9.02643	12.3696	11.0705	4.23809	8.70217	8.92606	8.17332	10.3113	7.415	9.17252	9.19399	7.39523	9.93207	10.0545	7.85397	9.79984	10.9162	9.43961	9.5457
GSM929619	87	Female	II	298.706	GSE37892			C2	S1	-0.705046	low	9.41985	7.99305	10.6893	9.69115	9.25832	11.8797	11.6432	4.23809	9.24526	4.32621	7.86576	10.6587	8.27761	8.45801	8.4602	8.10373	9.40205	9.89146	7.5749	10.5873	10.2958	9.62843	9.21333
GSM929620	78	Female	II	1337.57	GSE37892			C2	S3	2.7543	high	8.80771	8.1196	10.1413	9.19936	8.8317	11.7862	10.916	4.23809	9.00062	4.34245	7.88203	10.3523	7.51067	7.9538	8.94333	7.76589	10.1506	9.56309	7.51393	10.006	10.0189	9.74398	8.56013
GSM929621	64	Male	II	1235.84	GSE37892			C2	S1	0.0158453	low	8.62064	7.44871	10.54	9.53482	8.65525	12.2797	11.1651	4.24044	8.0462	4.32621	9.32194	11.2304	7.35792	8.0374	8.93881	8.35857	9.86413	9.95868	7.18949	10.2914	10.3795	10.2305	8.80485
GSM929622	79	Female	III	730.54	GSE37892			C2	S2	3.41623	high	9.32066	7.59447	9.99748	9.2128	8.60455	11.6239	10.5546	4.23809	8.24529	4.41501	8.02278	10.2275	7.58495	8.49179	8.21721	7.3636	10.3092	10.0965	7.78355	9.24171	9.92506	10.2129	8.27997
GSM929623	59	Female	III	430.161	GSE37892			C2	S1	5.33214	high	8.41285	7.9311	10.2197	9.32065	7.70151	11.575	10.5751	4.23809	9.16531	4.32621	8.03814	10.7516	7.65107	8.01316	8.30843	8.09826	9.72726	9.46313	7.45083	9.58891	9.8492	10.2123	8.41547

## Sheet: Table S3
Table S3. Clinical annotation and m6A modification pattern of the individual patient in TCGA-COAD cohort.
Tumor_Sample_Barcode	Age	Gender	Stage	ImmuneScore	Cohort	MSI_status	m6A_cluster	m6A_score	m6A_score_subgroup	Nonsynony_TMB	Signature_maf	YTHDC2	ELAVL1	IGF2BP2	YTHDC1	ALKBH5	HNRNPC	FMR1	CBLL1	HNRNPA2B1	ZC3H13	IGF2BP3	LRPPRC	FTO	METTL14	WTAP	YTHDF1	IGF2BP1	RBM15	KIAA1429	METTL3	YTHDF3	YTHDF2	RBM15B
TCGA-3L-AA1B	61	FEMALE	I	192.76	TCGA_COAD	Indeterminate	C1	3.56359	high	119	Signature_2	16.4297	18.1941	18.2952	18.2358	18.5319	20.0719	17.498	17.4708	21.434	17.7905	14.2283	19.4537	15.8009	16.1676	17.8716	19.5135	11.9671	15.8617	17.0464	17.3158	18.396	19.0562	18.5056
TCGA-4N-A93T	67	MALE	III	-394.61	TCGA_COAD	Indeterminate	C2	5.23771	high	82	Signature_1	16.3414	18.3697	18.6688	17.3429	17.9318	19.672	17.3469	17.1139	21.4683	17.1937	7.93321	18.9357	15.412	15.296	18.1757	19.473	8.15632	15.4692	16.3466	17.2768	17.7295	18.371	18.3479
TCGA-4T-AA8H	42	FEMALE	II	-586.098	TCGA_COAD	Indeterminate	C2	-3.23228	low	114	Signature_1	16.3358	18.3005	17.9136	17.7026	19.0954	20.1498	17.2153	17.5247	21.4253	17.7197	7.59235	19.0282	15.5879	15.9751	17.8031	18.5202	7.49491	16.4924	17.4739	17.4976	18.6926	19.0428	18.3868
TCGA-5M-AAT4	74	MALE	IV	-571.085	TCGA_COAD	Indeterminate	C3	-1.11719	low	161	Signature_2	15.7895	18.5666	18.8232	17.6821	18.9678	20.355	17.5351	17.2943	21.4235	17.236	15.1915	19.2501	15.3233	15.8036	17.9963	19.036	15.7745	16.3672	17.4266	17.2975	18.3844	18.5608	18.1145
TCGA-5M-AAT6	40	FEMALE	IV	1468.33	TCGA_COAD	Indeterminate	C1	-0.274888	low	1845	Signature_3	16.7243	18.2533	18.3034	17.5038	19.5115	20.3098	16.737	16.7418	21.5503	17.2205	13.1985	19.5179	15.919	15.982	18.167	18.7546	10.9436	15.8357	17.5519	17.4685	18.4821	18.838	18.0421
TCGA-5M-AATE	76	MALE	II	-223.478	TCGA_COAD	Indeterminate	C2	2.62233	high	111	Signature_2	16.1253	18.4185	18.348	17.6559	17.9954	19.9525	17.7337	17.7221	21.6419	17.893	6.47058	19.8125	16.2482	15.5098	18.0266	20.1669	8.36065	16.475	16.9226	17.1366	17.9381	18.8427	18.4246
TCGA-A6-2671	85	MALE	IV	510.595	TCGA_COAD	MSS	C2	9.98908	high	63	Signature_2	15.1774	18.9769	18.4512	18.0017	19.406	19.1361	16.6645	17.6585	21.8092	17.6884	7.84992	19.2649	15.9057	15.4258	17.8933	20.1606	7.75239	15.995	17.4726	16.3681	17.1704	19.0991	19.3718
TCGA-A6-2672	82	FEMALE	III	1237.44	TCGA_COAD	MSI-H	C1	0.754393	low	910	Signature_3	16.7536	18.1015	17.9274	17.5265	19.3305	20.1867	17.3211	16.8672	20.4807	18.0331	13.5293	18.9617	16.5717	16.4394	18.3459	18.7487	7.08429	18.8057	16.8993	17.9305	18.1957	18.9655	17.6536
TCGA-A6-2674	71	MALE	IV	1859.44	TCGA_COAD	MSS	C1	-2.12653	low	104	Signature_2	16.0359	18.1819	18.1145	17.5635	19.1658	19.9785	17.3342	16.6658	20.8537	17.9595	16.6079	18.913	16.2047	16.1083	18.684	18.8066	10.2214	17.1268	17.4787	17.6171	18.7506	18.6483	17.7608
TCGA-A6-2675	78	MALE	II	978.81	TCGA_COAD	MSS	C2	5.60878	high	85	Signature_2	15.9733	18.024	18.1065	17.6518	18.7354	19.7928	17.9001	17.2434	20.985	17.5601	8.37735	18.8816	16.017	16.0726	18.1131	19.3154	9.76213	15.9254	17.1265	16.822	18.5143	18.8119	18.3204
TCGA-A6-2677	68	FEMALE	III	-439.684	TCGA_COAD	MSS	C2	-6.34038	low	110	Signature_2	16.4808	18.5897	18.1553	18.1959	18.3224	20.0253	17.6879	17.6712	21.1815	16.3516	8.51081	20.1319	16.7221	16.691	18.0937	19.5646	12.3634	16.2857	17.6469	17.3072	19.3785	18.3432	18.0712
TCGA-A6-2679	73	FEMALE	II	1162.12	TCGA_COAD	MSS	C2	12.6238	high	82	Signature_2	14.2836	18.7127	17.5393	17.5005	18.912	18.7091	14.8722	16.2141	20.5428	15.6809	0	17.5759	14.9821	14.1245	17.7655	19.8783	0	14.5593	14.8074	16.8996	15.6128	17.4299	18.8897
TCGA-A6-2680	72	FEMALE	II	501.807	TCGA_COAD	MSS	C2	7.47981	high	60	Signature_2	15.4837	18.5582	17.802	17.4542	18.6321	19.4369	16.7491	17.6374	21.5244	17.4888	8.61391	19.1709	16.1833	14.8982	17.7793	19.6567	10.2504	15.908	16.4587	16.7102	18.0379	18.2203	18.7561
TCGA-A6-2681	73	FEMALE	II	737.508	TCGA_COAD	MSS	C2	8.60252	high	118	Signature_2	15.3432	18.8295	17.4414	17.819	18.8106	19.7834	16.7955	17.2845	21.0168	17.3884	6.90017	18.7184	16.3234	15.5695	17.6409	19.9849	10.6978	15.9289	16.7443	16.5345	17.9611	18.9863	18.5908
TCGA-A6-2682	70	MALE	IV	743.874	TCGA_COAD	MSS	C2	3.94467	high	45	Signature_1	14.8224	18.3025	17.1214	17.4672	18.9722	20.1415	16.7181	17.2154	21.0986	16.3379	0	19.2141	15.7861	15.3572	18.4594	19.291	9.98415	15.9353	16.6568	17.2903	17.9852	17.9933	18.0311
TCGA-A6-2684	75	FEMALE	I	804.967	TCGA_COAD	MSI-L	C1	-14.1242	low	63	Signature_2	17.5735	18.3925	17.9416	18.2408	18.7573	20.2239	19.6216	18.1237	21.2692	17.8662	12.4132	19.0526	16.692	17.267	19.0876	18.414	10.4415	18.1232	17.5423	17.6955	19.4259	19.1714	16.9732
TCGA-A6-2685	48	FEMALE	II	1351.47	TCGA_COAD	MSS	C2	9.40685	high	44	Signature_2	15.8378	18.0832	17.0295	17.3167	18.6307	19.1317	16.8532	16.7888	20.6165	16.1156	8.97937	18.5422	16.0882	15.3641	18.3465	19.2942	9.20292	15.1092	16.8167	16.8597	17.9149	18.6932	18.3727
TCGA-A6-2686	81	FEMALE	II	1875.95	TCGA_COAD	MSI-H	C1	-3.85232	low	1963	Signature_3	14.5008	18.1131	17.2944	17.4902	19.8637	20.4984	17.545	17.9901	20.2298	15.7461	14.0477	18.9033	15.6496	16.1067	19.0101	19.0436	10.2846	16.2035	16.9034	16.8667	18.6418	18.7063	16.812
TCGA-A6-3807	53	FEMALE	III	845.515	TCGA_COAD	MSS	C3	1.74248	low	103	Signature_2	16.3431	18.1278	17.9986	17.6447	18.8406	19.6876	17.7837	17.1991	21.6236	17.9089	14.6793	19.479	15.9816	15.9109	18.0173	19.6521	15.8524	15.7921	16.8164	17.1303	18.41	18.9067	17.5947
TCGA-A6-3808	73	MALE	II	1247.14	TCGA_COAD	MSI-L	C2	-3.45315	low	162	Signature_2	16.0428	18.6806	16.9938	17.6773	19.5352	20.2864	16.9323	17.0476	21.3919	16.793	10.1804	19.1828	16.1916	16.3478	18.3304	18.9802	8.66967	15.8395	16.7523	16.7591	18.3392	19.0111	18.2358
TCGA-A6-3809	71	FEMALE	II	1419.98	TCGA_COAD	MSI-H	C1	-9.64234	low	1107	Signature_3	16.9296	18.3386	17.1464	17.8847	19.343	20.8116	17.3953	17.0365	21.1694	17.0358	16.7929	20.7623	15.8838	16.4774	18.6498	18.8274	7.83789	17.2443	17.6109	17.4822	18.9278	19.3534	18.1692
TCGA-A6-3810	62	MALE	II	606.588	TCGA_COAD	MSS	C1	-13.8165	low	143	Signature_2	17.275	18.0566	19.0211	18.6691	18.0132	19.7006	19.4429	18.3376	21.81	19.4179	13.7499	19.436	16.8016	17.5305	19.038	19.6611	11.6652	18.0633	17.9616	17.5079	19.6926	18.8312	16.8271
TCGA-A6-4105	79	MALE	II	1110.03	TCGA_COAD	MSS	C3	-1.27067	low	138	Signature_2	15.9634	18.751	17.7488	17.6879	18.899	20.3898	17.5544	17.4698	21.1986	17.1767	14.6912	19.2685	15.7657	15.9492	18.459	20.2755	12.9882	15.957	16.6182	16.7024	18.2234	18.4589	18.0238
TCGA-A6-4107	57	FEMALE	III	768.192	TCGA_COAD	MSS	C3	0.278735	low	166	Signature_2	15.4606	18.3411	17.3923	17.4289	18.8341	19.8819	16.8631	17.163	21.0754	16.7247	10.6129	19.2642	15.8687	15.4984	18.1586	18.92	12.3988	15.0159	16.9468	16.851	18.2506	18.4035	17.9905
TCGA-A6-5656	74	MALE	I	719.76	TCGA_COAD	MSS	C3	-20.2292	low	96	Signature_2	18.0329	18.296	18.2888	18.3573	17.3747	19.5793	20.151	18.9966	21.741	18.377	13.7282	19.6398	16.5935	17.6152	19.0685	20.1156	13.1516	18.041	18.147	16.9283	20.5201	19.0809	17.0253
TCGA-A6-5657	65	MALE	III	678.018	TCGA_COAD	MSS	C1	1.1192	low	93	Signature_2	15.9771	18.8965	18.1851	17.8207	18.9943	20.5602	17.4896	17.3694	21.4787	17.2676	15.3812	19.301	16.1095	15.8724	18.0636	18.9993	9.87476	16.1225	17.5929	16.8601	18.9586	19.0815	18.7518
TCGA-A6-5659	82	MALE	I	-190.516	TCGA_COAD	MSS	C1	-6.43844	low	112	Signature_2	16.0395	18.0792	17.8778	18.1135	18.5987	20.0402	18.457	17.4929	21.1165	17.6753	15.8059	19.8877	16.4057	16.5699	18.2925	19.7375	7.77283	17.0589	17.4044	16.5885	18.5145	19.0857	18.5475
TCGA-A6-5660	73	MALE	III	177.424	TCGA_COAD	MSS	C2	-0.74809	low	117	Signature_2	15.5239	18.1691	17.8297	18.1473	18.7518	20.4328	17.8908	17.4328	21.6581	17.9075	9.3224	19.3464	16.0829	16.17	18.7381	19.4373	8.64084	15.499	17.5754	16.6162	19.0887	18.8184	18.4811
TCGA-A6-5661	80	FEMALE	II	1354.6	TCGA_COAD	MSI-H	C2	1.4603	low	1153	Signature_3	17.0063	16.877	19.5678	17.6579	20.3539	20.0863	17.2995	19.2953	20.669	18.3587	0	18.4838	17.3186	16.8979	18.2094	18.6937	7.38932	17.8203	16.86	16.7802	18.2898	18.4963	16.4841
TCGA-A6-5664	80	MALE	III	1089.49	TCGA_COAD	MSS	C3	-1.42368	low	45	Signature_1	16.1481	18.29	19.1473	18.0363	19.1534	20.5193	16.38	16.5862	21.4478	17.6382	11.3642	19.0665	16.2056	15.899	18.2736	18.734	13.3045	15.9252	16.6672	16.7732	17.915	18.7978	18.3402
TCGA-A6-5665	84	FEMALE	II	608.106	TCGA_COAD	MSI-H	C1	-2.34026	low	1733	Signature_3	16.9357	17.6885	18.9849	18.4193	19.5028	20.1322	17.9656	17.9412	21.1135	18.5059	16.569	18.6373	16.6957	16.482	18.2847	18.6972	6.89075	17.9483	17.6176	17.5927	18.5926	19.2616	17.4338
TCGA-A6-5666	78	MALE	II	-323.953	TCGA_COAD	MSI-L	C2	-5.46471	low	87	Signature_1	16.6108	18.3268	18.0984	18.1686	18.017	20.9898	17.8059	17.2003	21.4738	17.7798	7.63218	20.5269	15.8339	16.193	18.3724	19.4284	13.1709	15.8067	17.3149	17.138	19.0132	19.298	17.938
TCGA-A6-5667	40	FEMALE	III	-129.358	TCGA_COAD	MSS	C2	0.190693	low	55	Signature_2	16.0533	18.5325	18.365	17.73	19.0687	20.1373	18.0246	17.5852	21.2471	17.8122	9.07706	19.6521	16.3011	15.5749	18.0956	20.4141	6.66874	16.2239	17.8416	16.6749	19.0399	18.4715	18.2439
TCGA-A6-6137	55	MALE	III	681.673	TCGA_COAD	MSS	C2	-1.93774	low	112	Signature_2	16.0893	18.1371	18.0092	18.0171	18.7277	19.8329	17.5174	17.1072	20.926	17.7398	8.37424	19.2824	15.7918	16.195	17.4222	19.4049	8.27658	16.3073	17.3722	16.7244	18.7788	18.6321	18.5384
TCGA-A6-6138	61	MALE	I	1532.2	TCGA_COAD	MSS	C1	1.14708	low	94	Signature_2	16.3649	18.289	19.0335	17.841	18.6063	19.8517	17.0803	18.0397	21.2303	18.4137	16.4377	19.0815	16.086	16.3477	18.3837	19.6913	6.73225	16.0554	16.9876	15.7603	18.1511	18.8495	18.3785
TCGA-A6-6142	56	FEMALE	IV	522.881	TCGA_COAD	MSS	C3	9.74468	high	71	Signature_2	14.8636	17.9713	19.0933	17.7204	19.6229	19.4992	17.1403	16.8983	21.2356	18.1695	14.59	18.5117	15.9557	15.3136	18.3607	19.6179	16.124	15.3801	17.4774	16.0327	18.5406	18.6022	17.9598
TCGA-A6-6648	56	MALE	IV	-180.305	TCGA_COAD	MSS	C2	-7.55188	low	83	Signature_1	16.3833	18.4485	18.2184	18.1234	18.7791	20.2818	17.8342	17.9367	21.6414	18.0888	8.39345	20.2995	15.921	16.2327	18.5061	20.4102	10.2592	16.6675	17.7289	17.1331	18.9312	18.6745	18.6101
TCGA-A6-6649	66	MALE	III	688.507	TCGA_COAD	MSS	C1	1.35387	low	113	Signature_2	15.8502	17.8609	17.9126	17.7012	19.0296	19.9564	16.753	16.8754	21.1098	17.7051	14.541	19.0507	15.8151	15.8697	17.8023	18.8926	6.72649	16.1127	17.1257	17.2472	18.3439	18.6826	18.1888
TCGA-A6-6650	69	FEMALE	II	-150.451	TCGA_COAD	MSS	C3	-14.7806	low	83	Signature_2	17.5899	18.4231	18.3053	17.8832	18.0945	19.3413	19.3643	18.6394	21.0779	18.4587	11.845	19.9532	16.0879	16.6967	18.8843	19.5304	11.7124	18.3756	17.8683	17.0117	19.3079	19.2086	17.3378
TCGA-A6-6651	55	FEMALE	III	1630.49	TCGA_COAD	MSS	C3	8.91418	high	78	Signature_2	15.5943	18.2141	18.8774	18.0299	19.3752	20.1035	16.9538	17.1338	20.9314	18.2815	8.83356	18.8776	16.5078	16.0032	18.2297	19.5401	17.5776	15.6608	17.1333	16.3043	18.0229	18.492	18.2439
TCGA-A6-6652	59	MALE	IV	-495.428	TCGA_COAD	MSS	C2	7.38643	high	73	Signature_2	15.9905	18.2341	19.1901	18.0352	17.7354	19.8199	17.4464	17.4907	21.1884	18.3253	0	19.9177	15.876	15.7279	17.9446	19.7019	13.1892	16.1983	17.3395	16.2124	18.3147	18.9281	18.625
TCGA-A6-6653	82	MALE	I	475.495	TCGA_COAD	MSI-H	C1	-2.64741	low	1064	Signature_3	16.2503	18.8717	18.8351	17.9064	19.8151	20.5021	16.8458	16.8797	21.636	17.3143	13.7917	18.6316	15.8593	16.2646	18.3319	18.9195	7.57197	16.2287	16.6918	15.9694	18.1058	19.2157	18.5819
TCGA-A6-6654	65	FEMALE	III	1931.92	TCGA_COAD	MSS	C2	6.48559	high	160	Signature_1	15.5049	18.4284	18.2996	17.8991	19.16	20.2306	17.3563	17.4481	21.2033	18.0531	9.92556	18.7772	16.7124	15.6884	18.5281	19.9512	8.32811	15.9763	16.8659	16.0142	17.9862	18.5702	18.4073
TCGA-A6-6780	74	MALE	II	1654.49	TCGA_COAD	MSI-H	C1	-10.8349	low	1205	Signature_3	16.6373	18.3203	17.9305	17.6059	18.9832	20.601	17.8335	17.5155	21.1583	16.5855	16.885	20.745	15.3639	16.7209	18.418	18.7163	9.84727	17.4888	17.2992	17.9866	18.7875	19.3897	17.6882
TCGA-A6-6781	43	MALE	III	2102.73	TCGA_COAD	MSI-H	C3	-6.88462	low	1990	Signature_3	17.1416	17.719	17.4868	18.3992	19.4246	20.0775	18.6226	17.9768	21.4842	18.0922	11.5088	18.2189	17.5233	17.2427	19.4377	18.4301	11.213	17.358	17.2418	16.7389	19.2585	18.2543	17.0976
TCGA-A6-6782	82	MALE	II	988.08	TCGA_COAD	MSS	C2	5.95669	high	125	Signature_2	16.0453	18.2332	18.1578	17.895	18.4308	19.8424	17.639	17.0977	21.4256	17.9864	11.2146	18.9268	15.907	15.8531	18.0453	18.7288	10.149	15.5965	16.9045	16.8325	17.8168	18.5401	18.3245
TCGA-A6-A565	34	FEMALE	III	1775.84	TCGA_COAD	NA	C1	1.48405	low	378	Signature_3	16.6337	17.7108	17.7018	18.1106	18.9838	19.8521	16.8202	16.865	21.3157	17.4745	14.2657	18.4871	15.5728	16.0054	18.3423	18.7363	7.32494	16.0263	16.6306	17.1871	18.1467	18.718	17.9684
TCGA-A6-A566	55	FEMALE	III	1775.62	TCGA_COAD	NA	C3	0.441685	low	144	Signature_2	16.4302	18.1486	17.4431	17.62	19.0973	20.2591	16.686	16.939	21.4284	17.3263	12.4889	18.9151	16.1675	15.8182	18.2864	18.4959	13.1202	15.8277	16.6083	16.8179	17.7785	18.3783	18.0223
TCGA-A6-A567	56	MALE	IV	-373.07	TCGA_COAD	NA	C3	0.796194	low	49	Signature_2	16.5223	17.5731	19.0404	17.7252	18.0984	20.1258	17.4184	17.612	21.3265	18.2476	7.05869	19.4432	16.2059	15.6939	18.493	19.3465	15.0584	15.9472	17.2893	16.7995	18.1655	19.1525	18.2291
TCGA-A6-A56B	57	MALE	III	-316.81	TCGA_COAD	NA	C2	0.605055	low	83	Signature_2	16.3144	18.4922	18.562	18.0285	18.8455	20.0991	17.2666	16.7101	21.9253	18.5456	7.25182	19.0281	16.0308	15.718	18.4535	20.1426	8.14945	15.9411	17.0875	16.9247	18.0084	18.5609	18.5071
TCGA-AA-3488	58	MALE	IV	170.816	TCGA_COAD	MSS	C3	4.06081	high	42	Signature_2	14.0543	18.9093	17.8275	17.1742	19.1523	19.7549	16.1814	17.4302	21.2834	16.1633	7.30067	19.0655	15.2851	14.5448	17.9718	19.9259	15.403	15.3766	16.9755	17.1116	18.1623	18.0801	18.4656
TCGA-AA-3489	75	MALE	II	1951.58	TCGA_COAD	MSS	C2	6.17511	high	92	Signature_2	16.1632	18.0126	17.6757	18.1914	18.6211	20.0339	16.8805	17.646	21.347	17.871	11.456	18.8866	16.2911	15.9837	18.2256	19.5283	8.70567	15.6525	16.737	16.6513	17.9294	18.2085	18.2685
TCGA-AA-3492	90	FEMALE	II	724.905	TCGA_COAD	MSI-H	C1	-2.85177	low	2004	Signature_3	15.5544	18.738	16.8754	17.3738	19.0963	20.374	16.307	16.9469	21.3371	16.3694	13.9877	18.5957	15.9905	15.9772	18.6209	18.8728	7.00609	15.8042	16.928	17.3711	17.7618	19.3319	17.5864
TCGA-AA-3494	55	MALE	IV	221.905	TCGA_COAD	MSS	C2	-1.67403	low	52	Signature_2	15.6571	18.3766	17.4078	17.6298	18.5533	19.55	16.9635	17.469	21.207	16.6922	7.7854	19.5135	15.4468	16.0525	18.3408	19.6805	12.6584	15.3452	17.6912	16.9618	18.9125	18.7725	18.5916
TCGA-AA-3495	79	MALE	I	620.904	TCGA_COAD	MSS	C3	-0.959756	low	60	Signature_2	16.0345	18.4622	17.1135	17.6164	18.4605	19.8222	17.3121	18.2338	21.6453	16.7629	12.0088	19.9476	15.8683	16.044	18.6219	19.6485	11.6155	15.3579	17.8563	17.3648	18.9115	18.9396	18.0314
TCGA-AA-3496	83	FEMALE	II	1169.49	TCGA_COAD	MSI-L	C2	4.84076	high	93	Signature_1	15.1733	17.9849	17.8863	18.2606	18.3782	19.9592	17.0265	18.3091	21.3748	17.9957	9.23915	19.763	15.9696	16.2021	18.1034	19.9545	0	16.0452	17.2246	17.3474	18.411	18.8724	18.3796
TCGA-AA-3502	73	MALE	I	563.506	TCGA_COAD	MSI-L	C3	-3.57199	low	161	Signature_2	15.6014	18.4797	17.0574	17.81	18.9144	20.1128	16.446	17.5295	21.3023	16.5282	12.3393	19.2204	15.9002	16.022	18.6363	18.72	12.7465	15.3904	17.3317	17.3764	18.5025	18.9226	18.4161
TCGA-AA-3506	77	MALE	I	872.911	TCGA_COAD	MSS	C3	7.5244	high	133	Signature_1	14.8554	18.5125	18.1305	17.2272	18.9906	19.7933	15.906	16.8588	21.1747	16.8813	13.082	18.915	15.4447	15.1784	18.062	19.4168	13.1704	15.7336	16.1787	17.0066	17.4209	17.8447	18.8392
TCGA-AA-3509	54	FEMALE	II	555.515	TCGA_COAD	MSS	C2	-5.74048	low	52	Signature_2	15.7245	18.6268	17.6977	18.1413	18.1723	20.1462	17.6717	17.4314	21.3614	18.2481	8.79972	19.2929	15.8942	16.4887	17.4017	19.6717	10.8692	15.4039	17.4581	17.3764	18.9721	18.5449	17.8046
TCGA-AA-3510	70	MALE	II	981.871	TCGA_COAD	MSS	C2	2.3281	high	3074	Signature_1	15.6955	18.6106	18.0304	17.5727	19.3169	19.9736	16.5797	16.8763	21.3025	15.7917	12.4902	19.7072	15.8024	15.915	18.2066	18.942	6.84995	15.9408	16.6082	17.284	17.6442	18.7275	18.5542
TCGA-AA-3511	64	MALE	II	193.546	TCGA_COAD	MSS	C2	0.334882	low	112	Signature_2	16.4249	18.1616	18.7986	17.6149	18.6619	19.7066	16.5849	17.3896	21.4978	18.1599	8.06317	18.9068	16.0192	15.4194	17.9739	19.3929	6.65229	15.8779	17.2541	16.6615	18.0197	19.0302	18.2372
TCGA-AA-3530	80	MALE	I	461.417	TCGA_COAD	MSS	C2	-4.16631	low	82	Signature_2	15.4731	18.5207	18.6481	18.1231	19.2059	19.5124	18.0505	17.3184	21.0268	17.0646	6.99099	19.6464	15.8631	16.4577	18.1872	19.4054	11.9695	16.2676	17.1536	16.7576	18.5181	18.2551	18.1807
TCGA-AA-3655	68	MALE	II	309.602	TCGA_COAD	MSS	C1	-1.48574	low	71	Signature_1	15.3099	18.3485	17.7599	17.6679	18.7361	20.4134	17.2516	17.8238	21.4542	17.0402	15.127	19.4569	15.8755	15.9875	17.3457	18.8927	8.77962	16.3805	16.6522	17.3395	18.1578	18.92	18.4168
TCGA-AA-3660	51	FEMALE	II	127.716	TCGA_COAD	MSS	C2	-0.129837	low	117	Signature_1	15.6194	18.1904	17.5497	17.8634	18.3343	20.6328	17.6508	17.1076	21.3425	17.1176	0	19.1516	15.4468	15.514	18.2724	19.6505	9.99824	16.2108	17.7572	17.5358	18.4004	18.941	18.2842
TCGA-AA-3662	80	FEMALE	IV	893.22	TCGA_COAD	MSS	C3	2.89876	high	72	Signature_2	15.7815	18.1698	17.8848	17.6138	18.7355	20.5071	17.494	17.4957	21.0149	17.8486	14.7561	18.9767	15.4496	15.4611	18.7381	19.0267	16.9616	16.2269	17.4654	17.7631	18.6361	19.0455	17.2486
TCGA-AA-3663	42	MALE	II	431.177	TCGA_COAD	MSI-H	C2	-8.55294	low	1994	Signature_3	15.9785	18.0434	17.327	17.3498	18.9116	20.876	16.2237	16.6331	20.9115	15.7888	12.9346	19.2221	14.5244	16.1855	18.5368	18.8509	0	15.6857	17.238	17.423	18.744	19.001	17.9949
TCGA-AA-3664	74	FEMALE	II	181.958	TCGA_COAD	MSS	C1	-5.9356	low	141	Signature_1	16.6311	18.4577	17.8408	17.9095	19.3334	19.6496	18.2085	16.8322	21.9501	16.4197	14.0978	19.4009	15.5895	16.2573	17.9596	19.4897	11.8449	16.1945	17.2505	17.4602	18.6431	18.8933	17.8908
TCGA-AA-3666	68	MALE	III	697.857	TCGA_COAD	MSS	C3	-3.19924	low	167	Signature_2	15.4591	18.6462	17.6027	17.4564	18.9266	20.1953	17.0597	17.4991	21.3924	17.5222	10.9324	19.8214	15.9888	15.3035	18.453	19.6818	10.7191	15.9237	16.8971	17.0234	17.7751	19.3835	17.939
TCGA-AA-3667	36	FEMALE	I	594.802	TCGA_COAD	MSI-L	C2	12.3729	high	78	Signature_2	14.4965	18.4418	17.7378	17.3067	18.3523	18.8317	15.3553	17.7159	20.535	16.4438	9.20084	18.4572	15.4887	14.1816	17.4516	20.3826	10.6863	15.2542	16.2467	16.9811	17.627	17.7531	19.4088
TCGA-AA-3672	90	FEMALE	III	1520.93	TCGA_COAD	MSI-H	C3	13.1849	high	1578	Signature_3	14.785	18.6907	18.0035	17.5354	19.6467	19.5432	15.7562	17.1232	20.6916	15.9222	13.2013	18.0829	15.7207	14.0738	17.5196	19.4583	14.2345	16.4027	15.6589	17.4682	17.6009	18.786	19.2355
TCGA-AA-3673	53	FEMALE	II	320.759	TCGA_COAD	MSS	C2	-1.8561	low	72	Signature_2	15.622	18.3341	17.9587	17.7771	18.4429	19.83	16.9083	16.7687	21.2487	16.8264	7.44858	19.299	15.9921	16.2125	18.1064	19.5145	13.1498	16.3034	17.5347	17.0134	18.8865	18.9913	18.2156
TCGA-AA-3675	84	MALE	II	154.284	TCGA_COAD	MSS	C2	-2.45952	low	75	Signature_2	15.8697	18.0781	17.7791	17.7239	19.1057	20.7966	16.8369	16.9403	20.9911	16.6078	8.04503	19.5532	15.7958	16.2231	18.5161	19.2944	8.20951	16.0182	16.8042	17.1673	18.299	19.205	18.4003
TCGA-AA-3678	60	FEMALE	III	742.455	TCGA_COAD	MSS	C2	2.82862	high	69	Signature_2	15.5388	18.5184	18.136	17.776	18.5096	19.5311	16.4185	17.0151	21.0011	16.8408	6.56894	19.1787	15.7842	16.0368	18.0522	20.1769	12.6847	15.9432	17.3496	16.5716	18.6211	18.2975	18.201
TCGA-AA-3679	59	MALE	IV	364.229	TCGA_COAD	MSS	C2	4.12211	high	68	Signature_2	15.1888	18.507	17.8776	17.3544	19.2569	19.8623	17.7233	17.5098	20.856	17.1137	7.49272	19.2241	16.2578	15.6658	18.493	20.4023	12.5569	15.1961	16.6802	16.5694	18.0771	18.6959	17.9873
TCGA-AA-3680	67	FEMALE	IV	569.766	TCGA_COAD	MSI-L	C3	-2.9775	low	109	Signature_1	16.0516	18.4516	18.6171	18.0697	19.2828	19.7075	15.9735	17.3894	21.1547	17.2314	11.1424	19.2352	15.7424	16.4221	17.343	18.8611	12.4591	16.1176	17.124	16.8917	18.5878	19.0262	18.0347
TCGA-AA-3681	77	FEMALE	III	886.046	TCGA_COAD	MSS	C3	-0.938714	low	98	Signature_2	16.2099	18.4487	18.0241	17.6804	18.9296	19.8014	17.7105	17.5071	21.5649	17.8606	13.7141	19.3423	15.6262	15.6995	18.0127	19.3537	12.1482	15.6806	17.1939	16.927	18.3735	18.9689	18.294
TCGA-AA-3684	65	FEMALE	IV	1259.99	TCGA_COAD	MSS	C3	16.4736	high	150	Signature_2	14.8835	18.2066	17.4505	17.0981	19.3337	19.2025	15.3746	16.9586	20.6041	15.9027	14.0867	18.3	15.8729	14.6384	17.2696	18.904	15.2918	15.1936	15.8725	17.2203	17.3272	18.349	18.7199
TCGA-AA-3685	69	MALE	II	1232.08	TCGA_COAD	MSS	C2	-1.55037	low	86	Signature_2	15.6487	18.413	17.8019	17.1932	18.5709	20.9029	17.826	17.2515	21.1367	16.7399	8.96937	19.5879	15.1313	15.4646	18.7285	19.4352	8.19538	15.7866	16.774	16.9007	18.4364	18.7056	17.9474
TCGA-AA-3688	80	MALE	IV	324.245	TCGA_COAD	MSI-L	C2	-0.446151	low	68	Signature_2	15.4469	18.6096	17.2386	17.6887	18.5593	19.562	18.1534	17.4869	21.2517	17.0887	9.44222	19.5845	16.071	15.9686	18.2107	20.1766	10.7836	15.891	16.8332	16.3278	18.1153	18.8087	18.3267
TCGA-AA-3692	47	FEMALE	IV	915.891	TCGA_COAD	MSI-L	C3	-0.936098	low	70	Signature_2	15.6888	18.0998	17.8258	17.73	18.5041	20.1634	16.4416	17.2663	21.0546	16.4632	12.9186	19.4488	16.0776	16.0234	18.2891	19.2768	15.6042	15.5891	17.5013	17.6565	18.726	18.3814	18.3235
TCGA-AA-3693	77	FEMALE	IV	27.9084	TCGA_COAD	MSS	C2	-0.886681	low	142	Signature_2	15.3849	17.9217	18.2192	18.168	18.2204	19.6883	17.2865	18.3606	21.0071	17.4437	11.6582	19.21	16.1209	16.7963	18.6106	19.6722	8.02107	15.5493	17.3939	16.2754	18.324	18.9949	18.2151
TCGA-AA-3696	75	FEMALE	IV	-309.413	TCGA_COAD	MSS	C3	1.59753	low	88	Signature_2	15.8826	18.1517	19.4932	17.8966	18.8484	20.066	17.3526	17.0289	21.6574	17.8472	14.1902	19.4532	15.4322	15.8021	17.799	18.8837	12.2851	16.0301	17.2671	16.3052	18.3038	18.7285	18.3518
TCGA-AA-3697	77	MALE	II	418.315	TCGA_COAD	MSI-L	C1	-1.53021	low	172	Signature_2	15.9375	18.3068	17.9206	17.787	18.3149	20.3427	17.5767	17.6867	21.382	17.4826	12.6687	19.4008	15.4018	15.6691	18.5068	20.3545	10.5011	15.9876	16.8583	17.0339	18.1941	18.7437	18.0578
TCGA-AA-3712	65	MALE	III	208.021	TCGA_COAD	MSS	C3	-0.0472549	low	111	Signature_2	16.313	18.5302	19.4085	17.8029	18.9413	20.0361	17.6466	17.8432	21.5874	17.7693	15.2142	19.2512	16.3495	16.1492	18.0987	19.8761	17.6365	16.1508	17.3581	16.9114	18.3684	18.5294	17.9369
TCGA-AA-3713	68	MALE	IV	984.353	TCGA_COAD	MSI-H	C1	-5.75486	low	1032	Signature_3	16.1077	17.9125	18.4314	18.0303	18.9908	20.186	16.9112	16.9996	21.2812	17.0454	14.935	19.1767	15.2237	16.044	18.2903	18.7535	9.15838	17.0033	17.4645	17.4088	18.5182	18.8257	18.0759
TCGA-AA-3715	77	MALE	II	1750.03	TCGA_COAD	MSI-H	C3	11.4343	high	2087	Signature_3	15.5575	18.4745	17.7154	16.9511	19.272	19.3856	15.7386	17.0073	20.5092	15.3123	12.769	17.9721	15.5594	14.6341	17.7903	19.0209	12.0635	15.3762	15.9007	17.7665	17.7717	18.4017	18.8193
TCGA-AA-3811	84	FEMALE	III	630.295	TCGA_COAD	MSI-H	C1	-1.05283	low	1217	Signature_3	16.0173	18.5016	17.6741	17.6674	19.2804	19.8096	17.4529	17.1404	21.2306	16.9455	15.4857	18.7935	15.9661	15.2507	18.2251	19.3317	7.89393	15.8117	17.2385	17.1795	17.8503	18.4042	17.7264
TCGA-AA-3812	82	FEMALE	II	881.766	TCGA_COAD	MSS	C3	17.3333	high	110	Signature_2	14.7375	18.5263	17.7135	17.039	19.1659	19.1425	15.6115	17.429	20.2754	16.1762	14.8854	17.9753	15.8665	14.2516	17.6042	19.3292	13.1595	14.8068	15.6676	16.4641	17.4435	18.354	18.6001
TCGA-AA-3814	85	FEMALE	II	1165.96	TCGA_COAD	MSS	C3	-1.17385	low	91	Signature_2	15.3948	18.4143	18.038	17.3379	18.5404	19.7544	18.1119	17.8247	20.8409	17.3162	14.2402	19.5614	15.9338	15.6363	18.5046	19.8879	15.733	15.3485	16.8329	16.1609	18.2612	18.5812	17.8227
TCGA-AA-3815	65	FEMALE	II	1595.83	TCGA_COAD	MSI-H	C2	-1.1825	low	855	Signature_3	15.3409	18.7882	17.9094	17.2825	19.7068	19.9143	16.6805	17.0479	20.6734	16.1127	11.502	19.3536	15.7748	15.9435	18.4911	19.0634	7.0224	15.6262	16.5393	17.0864	18.0106	18.913	18.1728
TCGA-AA-3818	78	FEMALE	II	161.074	TCGA_COAD	MSS	C2	-5.17612	low	134	Signature_2	15.9314	18.948	18.0565	17.5565	19.5628	20.2602	17.2855	17.9476	21.2341	17.1298	13.7532	19.5004	16.0353	15.9893	17.9406	19.2142	0	15.4966	16.7048	16.8849	18.2547	18.8524	18.0112
TCGA-AA-3819	41	FEMALE	II	109.188	TCGA_COAD	MSI-L	C2	-2.21699	low	174	Signature_2	16.0583	18.5197	19.3093	17.8282	18.9223	19.6541	16.3663	17.1117	21.0166	16.6508	6.6536	19.3349	15.9218	16.1223	18.1559	19.775	10.79	15.6396	17.1036	16.6731	18.1561	18.3756	18.187
TCGA-AA-3821	81	FEMALE	I	532.149	TCGA_COAD	MSI-H	C1	-4.23752	low	854	Signature_3	16.6128	18.4088	17.6638	18.0319	19.1012	19.8915	17.0039	16.9226	21.5051	16.974	13.1896	19.4039	15.8456	16.3921	18.2536	18.779	10.113	16.315	16.7993	17.4043	18.2265	18.7611	17.7749
TCGA-AA-3831	66	MALE	II	690.221	TCGA_COAD	MSS	C3	-2.11253	low	109	Signature_2	15.9764	18.5452	18.2415	17.4696	19.2106	19.8014	16.824	16.9323	20.5109	16.465	12.2331	19.8185	16.1324	15.8686	18.0706	18.8	11.7308	15.8114	16.8688	17.271	18.2311	18.8442	18.0057
TCGA-AA-3833	63	FEMALE	II	1021.07	TCGA_COAD	MSI-H	C1	-0.247049	low	414	Signature_3	15.6406	18.34	18.1262	17.1459	19.4753	19.8748	16.081	16.8312	20.5363	16.2607	11.99	19.0962	15.7621	15.6926	18.4543	18.7859	9.89315	15.6555	16.5132	16.5796	18.1074	18.8683	18.4113
TCGA-AA-3837	67	MALE	II	232.16	TCGA_COAD	MSS	C3	6.12987	high	130	Signature_2	15.832	18.4468	18.0672	17.0608	18.9975	19.6156	17.1202	16.8891	20.8242	16.9978	14.1876	19.4441	15.6172	15.5742	17.5126	19.221	13.2726	15.702	16.7416	17.3599	18.0174	18.3335	18.5552
TCGA-AA-3841	66	MALE	II	902.209	TCGA_COAD	MSS	C3	19.7671	high	73	Signature_2	14.4198	18.3348	17.0015	17.1679	18.8881	18.8619	16.389	17.709	20.858	16.4098	11.3232	18.1265	15.9472	13.5403	16.7572	19.9238	12.2249	15.7431	16.0543	17.2621	17.7939	18.0821	18.848
TCGA-AA-3842	51	MALE	III	502.091	TCGA_COAD	MSS	C2	-4.14518	low	91	Signature_2	15.8565	18.589	18.013	17.4758	19.1708	20.1972	17.0821	17.7503	21.477	17.2227	14.9639	19.39	16.3555	16.0406	18.4172	19.6057	0	15.9696	17.399	16.3629	18.8403	19.0009	18.0015
TCGA-AA-3844	78	FEMALE	III	497.996	TCGA_COAD	MSS	C2	-3.38779	low	106	Signature_2	16.2232	18.492	17.2012	17.4898	19.2644	20.2428	17.8734	17.4977	21.3641	17.0267	9.02483	19.5025	16.0877	16.091	18.2261	19.0377	0	15.6824	16.7376	17.2595	18.2468	18.7788	17.7745
TCGA-AA-3845	86	FEMALE	II	971.647	TCGA_COAD	MSI-H	C1	-5.46528	low	639	Signature_3	16.1995	18.6265	18.7078	17.6905	19.4389	19.9502	17.7257	17.1942	21.1078	16.9758	15.0333	18.9914	15.6346	16.7597	18.5602	19.1507	11.4936	15.6129	16.8297	16.5459	18.6039	19.0287	17.6922
TCGA-AA-3846	74	FEMALE	II	711.353	TCGA_COAD	MSS	C2	-4.10687	low	91	Signature_2	16.4345	18.304	18.0049	17.6014	19.1571	19.7259	18.323	17.3636	21.1746	17.5399	7.00528	19.3065	16.421	15.8361	18.6858	19.4961	7.90209	16.0349	17.1116	16.9292	18.6365	18.7021	17.5455
TCGA-AA-3848	82	FEMALE	III	302.627	TCGA_COAD	MSS	C3	13.4974	high	139	Signature_2	15.1589	18.6589	17.1425	17.4213	18.5913	19.3382	16.1093	17.1889	20.6677	15.9884	10.4396	18.4447	15.704	14.9192	17.6137	19.7208	12.2153	16.1541	15.8845	17.9267	17.469	18.2661	18.867
TCGA-AA-3850	74	MALE	I	1127.26	TCGA_COAD	MSS	C2	1.0934	low	102	Signature_2	16.0849	18.1737	16.8311	17.4523	19.1357	19.9001	16.9138	16.5861	20.9337	16.4428	8.39327	19.2636	15.9587	15.8082	18.2545	18.8508	7.30019	15.7627	16.734	16.8169	18.1226	18.8554	18.4317
TCGA-AA-3851	74	MALE	II	857.148	TCGA_COAD	MSS	C2	-1.11848	low	89	Signature_1	14.5339	18.6046	17.4644	17.6381	18.6275	20.7248	16.9891	16.8118	20.9603	16.3729	0	19.405	15.8032	15.8523	18.5424	19.2078	12.1381	15.646	17.2845	16.374	18.3129	18.5015	17.9444
TCGA-AA-3852	88	MALE	II	821.281	TCGA_COAD	MSI-L	C1	-0.456398	low	154	Signature_2	15.1042	18.3244	17.0462	17.1735	19.2081	20.1497	15.944	17.2176	21.0876	16.3171	12.2278	19.1455	15.7713	15.6537	17.9299	18.6772	10.5456	15.4627	16.8248	17.7755	17.955	18.8985	18.4351
TCGA-AA-3854	71	FEMALE	I	120.524	TCGA_COAD	MSI-L	C1	-3.99418	low	133	Signature_2	15.9773	18.4071	17.0317	17.6802	19.6722	20.0834	16.4213	17.5385	20.8979	16.501	14.1334	18.8489	15.9789	16.0516	17.9498	18.7659	9.63626	15.4501	16.8714	16.6462	18.0286	19.0836	18.1838
TCGA-AA-3855	72	MALE	I	722.477	TCGA_COAD	MSI-L	C3	1.63888	low	136	Signature_2	15.6885	18.4942	17.0179	17.8238	18.7695	20.1033	16.8078	17.1909	21.5309	17.0834	14.6905	19.3324	15.3977	15.8834	18.0909	19.8008	13.3247	15.8977	16.8012	17.2848	17.7693	18.491	18.1501
TCGA-AA-3856	59	MALE	II	1202.8	TCGA_COAD	MSS	C2	5.38975	high	65	Signature_2	15.4156	18.216	17.6917	17.4223	18.6012	19.8035	17.6672	17.5108	21.0361	16.8322	9.58086	19.2656	15.6696	15.6142	18.0754	19.5843	10.389	15.4107	17.4752	17.284	18.623	18.6995	18.2526
TCGA-AA-3858	67	MALE	I	406.751	TCGA_COAD	MSS	C2	1.62139	low	64	Signature_2	15.0082	19.0616	17.557	17.3809	18.7742	20.0738	16.5427	17.3285	21.0189	17.0373	11.9687	19.3586	15.9458	15.5869	17.9693	20.0538	7.9221	15.7749	17.4217	16.8616	18.5008	19.003	18.7163
TCGA-AA-3860	53	FEMALE	III	954.809	TCGA_COAD	MSS	C2	5.02202	high	83	Signature_2	16.0825	18.6963	17.8977	17.2736	19.5245	19.8136	16.9867	17.4349	20.8971	16.7815	11.0259	19.2717	16.3461	15.3528	17.4644	19.5901	10.0985	15.5986	16.8889	16.6428	18.0608	18.2697	17.4839
TCGA-AA-3861	72	MALE	II	779.197	TCGA_COAD	MSI-L	C1	-9.17563	low	99	Signature_2	16.0934	18.7441	17.8107	17.7092	19.5145	20.3226	17.7583	17.5454	20.9842	16.7325	14.4125	19.7506	15.8565	16.2155	17.8666	18.9344	9.83496	15.596	16.738	16.5976	18.4676	18.9612	18.1586
TCGA-AA-3862	82	MALE	II	1032.38	TCGA_COAD	MSS	C1	-2.26176	low	78	Signature_1	15.9791	18.6137	18.7461	17.4805	18.8658	20.2591	17.2152	17.2163	21.4444	16.7039	15.1194	19.7554	15.5828	15.7811	18.2817	19.2644	10.8669	16.0072	16.7328	16.0954	18.3701	18.5985	17.7159
TCGA-AA-3864	71	MALE	II	292.34	TCGA_COAD	MSI-H	C1	-8.39469	low	2187	Signature_3	16.8225	19.0342	16.6707	17.8125	19.6273	20.4438	17.1454	17.3996	21.6294	15.9985	14.1331	19.6702	15.7017	16.3582	18.5557	19.3337	11.2472	16.427	16.9139	17.1139	18.5779	19.4525	18.0326
TCGA-AA-3866	78	FEMALE	I	1631.67	TCGA_COAD	MSI-L	C3	1.05667	low	96	Signature_2	14.803	18.5803	18.3371	17.6895	18.9792	19.9898	17.3517	17.4815	21.4089	17.2447	8.88964	19.3374	16.3414	15.8591	18.3513	19.7702	16.3811	15.8453	17.1979	16.3854	18.5787	18.685	18.2508
TCGA-AA-3867	74	MALE	IV	418.961	TCGA_COAD	MSS	C2	6.6974	high	119	Signature_2	14.534	18.5009	18.105	17.4837	18.886	19.7349	17.2896	17.4077	20.5184	17.3417	9.12075	19.5011	16.2088	15.9564	18.0808	19.7688	9.607	15.427	17.7798	16.16	18.4534	18.8129	18.8457
TCGA-AA-3869	76	MALE	IV	1057.59	TCGA_COAD	MSS	C2	-2.99618	low	42	Signature_2	15.738	18.9855	17.2156	17.8212	18.9562	20.4842	17.1348	17.4417	21.5206	17.2104	8.48287	19.1152	15.9212	16.1646	18.6295	20.2112	10.1191	16.0996	17.1734	16.7749	18.8226	19.3524	18.0949
TCGA-AA-3870	71	FEMALE	IV	1109.31	TCGA_COAD	MSS	C1	6.07656	high	72	Signature_2	14.8185	18.3322	18.1425	17.5873	19.1383	20.2984	16.7264	17.672	20.8939	17.0288	15.0767	18.6666	16.1328	15.4405	17.8806	19.1482	9.6586	15.6651	17.2511	16.4581	18.1512	18.0507	17.9759
TCGA-AA-3872	45	MALE	IV	901.205	TCGA_COAD	MSS	C3	10.8724	high	72	Signature_2	14.4655	17.9363	16.766	17.6281	18.9846	19.3578	16.9031	17.179	21.2207	17.4831	10.8949	18.4249	16.3106	15.5039	18.2888	19.4752	16.5083	15.702	17.0572	16.5687	17.9839	18.6492	18.1754
TCGA-AA-3875	78	FEMALE	I	963.976	TCGA_COAD	MSS	C2	-4.30608	low	114	Signature_2	16.4868	18.4516	18.4531	17.691	18.8583	19.807	17.3182	17.3835	21.4007	16.195	9.61911	19.5428	15.5733	16.3237	18.2031	19.8571	10.3684	16.4139	17.1504	17.0922	18.5876	18.8815	18.1045
TCGA-AA-3877	83	FEMALE	I	1259.24	TCGA_COAD	MSI-H	C2	-4.21843	low	1051	Signature_3	16.4471	18.4468	17.4567	17.4314	19.6073	19.9991	16.6378	17.3668	21.2534	16.5083	14.7819	18.8884	16.0711	16.1696	18.4144	19.0399	0	16.0863	16.8101	16.3401	18.295	18.7835	18.0263
TCGA-AA-3930	66	MALE	IV	942.207	TCGA_COAD	MSI-L	C1	-3.66757	low	186	Signature_2	16.2594	18.6941	18.3409	17.5386	18.9812	20.6176	17.14	17.7462	21.5413	17.5751	14.7966	19.8645	15.616	15.4309	18.6221	19.537	10.1584	16.1779	17.5458	17.4291	18.7281	18.7613	17.4314
TCGA-AA-3939	83	MALE	II	722.109	TCGA_COAD	MSS	C2	-10.5962	low	167	Signature_2	16.0841	18.548	16.9106	17.8094	19.1004	20.4833	17.4514	17.1899	21.1669	16.8761	7.3592	19.2783	15.8763	16.5315	18.402	19.122	12.0601	15.7162	16.9735	16.5423	19.1015	18.9793	17.297
TCGA-AA-3941	84	FEMALE	IV	-50.1918	TCGA_COAD	MSI-L	C3	-5.0538	low	69	Signature_2	15.2458	18.189	17.9106	17.631	19.3584	20.2354	17.65	17.2507	21.0209	16.9116	14.0706	19.3106	15.1627	15.3754	18.0875	19.4979	15.2637	15.6664	17.0374	17.3216	18.6401	18.7549	17.7184
TCGA-AA-3947	60	FEMALE	II	860.036	TCGA_COAD	MSI-H	C1	-12.8701	low	2308	Signature_3	16.9654	18.1642	17.459	17.9648	18.3655	21.4823	17.5429	17.946	21.1699	16.9174	14.3717	20.3616	16.4889	16.7962	19.6685	18.5276	9.14691	16.0508	17.3225	17.5765	19.129	19.4959	16.9796
TCGA-AA-3949	87	FEMALE	III	2088.51	TCGA_COAD	MSI-H	C1	-4.35775	low	1193	Signature_3	15.6277	18.4087	16.6011	17.4107	19.3427	20.4418	17.261	17.4798	20.8101	16.6365	13.6322	19.7297	15.5226	16.6601	18.9026	19.1617	10.4599	15.7134	16.7204	16.7794	18.6498	19.176	17.9083
TCGA-AA-3950	79	FEMALE	II	1814.95	TCGA_COAD	MSI-H	C1	-7.17417	low	870	Signature_3	15.6207	18.9759	16.8481	17.0959	20.3682	20.6386	16.0182	18.029	21.1433	16.4098	13.452	19.3068	16.3828	16.9439	18.9737	19.0984	9.22705	15.781	17.0583	16.3957	18.8114	19.5278	17.8226
TCGA-AA-3952	68	MALE	III	388.146	TCGA_COAD	MSS	C2	-2.05301	low	171	Signature_2	14.8613	18.1626	17.4539	16.9386	19.2832	20.0422	15.841	17.6557	21.0193	16.3814	6.89729	18.7398	15.9969	15.0351	17.9057	19.5548	13.4455	15.5903	16.6785	17.3415	18.1281	18.1709	18.3226
TCGA-AA-3955	38	MALE	III	58.6528	TCGA_COAD	MSS	C1	-9.00022	low	125	Signature_2	15.7301	18.79	17.9639	17.8533	18.6432	20.4757	17.3151	17.1525	21.6347	16.9655	15.3768	19.8708	16.0096	16.1086	18.9818	20.3541	8.9658	15.9857	17.0249	17.0531	18.6034	18.8277	17.9874
TCGA-AA-3956	65	MALE	II	508.231	TCGA_COAD	MSS	C2	-0.665261	low	127	Signature_2	16.0213	18.4328	17.3494	17.9163	18.9638	19.2694	18.0527	17.2154	21.3212	16.7286	9.8326	19.2806	16.2328	15.8422	17.8926	19.6917	0	16.0044	17.742	15.964	18.9965	18.7109	18.074
TCGA-AA-3966	89	FEMALE	II	1885.75	TCGA_COAD	MSI-H	C1	2.40228	high	826	Signature_3	15.2154	18.1605	17.1753	17.5596	19.3808	19.857	16.8996	16.7038	20.7104	16.6256	15.2774	18.8024	15.4776	15.836	18.847	18.8634	6.67006	15.3476	17.1101	17.1231	18.2646	18.604	17.793
TCGA-AA-3968	55	FEMALE	I	605.617	TCGA_COAD	MSS	C3	0.275607	low	124	Signature_2	15.999	18.7575	17.882	17.7557	18.952	19.6852	18.0223	18.0948	21.4277	16.6017	10.3959	19.4636	16.0295	15.9842	18.1773	20.0479	12.4815	15.7379	16.8495	16.9269	18.4317	18.5184	17.9604
TCGA-AA-3971	58	MALE	III	1043.05	TCGA_COAD	MSS	C2	4.24434	high	68	Signature_2	15.8824	18.258	17.6018	17.454	18.7819	19.4603	17.7944	17.4089	20.9415	16.7965	8.71853	19.4838	16.044	15.5546	17.9625	19.5734	8.62081	15.5275	17.0407	16.4804	18.4647	18.6299	18.3499
TCGA-AA-3972	72	MALE	IV	-4.88219	TCGA_COAD	MSI-L	C2	-1.57518	low	48	Signature_2	16.2703	18.5307	17.8325	17.6305	18.6444	20.0004	17.192	17.7352	21.0977	18.1245	9.9593	19.7095	16.1998	15.8232	18.3083	20.3335	7.06336	15.8682	17.1584	16.959	18.2895	18.8728	17.8505
TCGA-AA-3973	69	MALE	IV	-131.955	TCGA_COAD	MSI-L	C2	5.90787	high	82	Signature_2	15.5114	18.4276	19.3297	18.1914	19.6358	20.0348	18.0707	17.2622	20.803	17.7742	8.08766	19.0949	16.4724	16.2354	18.1518	19.9845	10.1556	15.1282	16.9025	17.2345	18.0479	18.034	18.0476
TCGA-AA-3975	80	MALE	I	536.786	TCGA_COAD	MSS	C1	9.83994	high	144	Signature_2	15.3296	18.4273	17.3414	17.5409	19.6683	18.8769	17.9061	17.2788	20.8905	17.6121	13.33	18.9725	15.9842	15.5276	17.8395	19.7686	10.7434	15.6784	17.088	17.1357	18.2729	18.6321	18.1695
TCGA-AA-3976	70	MALE	III	228.909	TCGA_COAD	MSS	C2	-5.63064	low	93	Signature_2	15.9401	18.6638	18.9764	17.6983	18.748	20.2915	17.5092	17.3072	21.1365	17.1654	0	19.4689	15.8536	15.7315	18.2055	19.7236	9.93197	16.1982	17.3162	16.4351	18.9035	18.7879	18.1841
TCGA-AA-3977	65	MALE	NA	831.876	TCGA_COAD	MSS	C3	-6.97471	low	3289	Signature_1	16.0649	18.7318	18.142	17.6417	19.4003	20.5546	17.5303	17.1146	21.6204	16.7676	13.6158	19.7292	15.7712	16.0308	18.5851	19.2164	13.7567	16.4152	16.7485	16.4386	18.5758	19.1831	18.0662
TCGA-AA-3979	84	MALE	II	-192.476	TCGA_COAD	MSS	C3	-8.57686	low	127	Signature_2	15.8283	18.6772	18.8026	17.0611	18.7823	20.5289	18.1515	17.4112	21.3485	16.1604	13.3233	19.5882	15.4034	15.329	18.5508	19.4815	16.5861	16.0256	18.1638	16.8767	19.6513	18.8865	17.0099
TCGA-AA-3980	89	FEMALE	I	1186.51	TCGA_COAD	MSS	C2	-6.5166	low	90	Signature_2	16.1278	18.9876	17.5198	17.9157	18.7244	20.049	17.8967	17.4	21.4172	16.9067	8.90861	19.8619	16.2219	16.4086	18.6511	19.4942	10.3937	16.0147	16.1319	16.7755	19.1411	18.8828	17.6961
TCGA-AA-3982	75	MALE	III	1147.69	TCGA_COAD	MSI-L	C2	-2.53798	low	129	Signature_2	15.8298	18.5898	17.7424	17.5658	19.0543	19.9781	17.1029	17.0133	21.237	16.7273	9.41474	19.6117	16.0323	16.3113	18.2677	19.9037	9.31692	16.0065	17.6802	16.6066	18.9024	18.6654	17.6236
TCGA-AA-3984	61	FEMALE	II	624.822	TCGA_COAD	MSS	C3	-6.12681	low	4775	Signature_1	15.8605	19.049	18.123	17.6635	19.4774	20.1116	18.3848	17.3367	21.5215	16.8603	15.2489	19.1853	16.2068	16.3175	18.7291	19.731	15.8374	16.2664	17.2133	17.1866	18.7019	19.2111	17.843
TCGA-AA-3986	73	MALE	I	1554.89	TCGA_COAD	MSS	C3	3.03848	high	78	Signature_1	15.3857	18.5182	18.5028	17.7368	19.2748	19.7274	17.0212	17.0029	21.0315	17.181	10.4226	19.1729	15.9501	16.2532	18.0496	19.5484	14.2063	15.9022	16.8784	16.9517	18.3684	18.8565	18.3856
TCGA-AA-3989	84	MALE	IV	969.37	TCGA_COAD	MSS	C2	5.23264	high	107	Signature_1	15.5671	18.7257	18.5607	17.6165	19.4566	19.8702	16.415	16.9724	20.9667	17.0099	8.10434	19.5823	15.8656	15.6766	18.1478	19.7422	9.00394	15.7266	16.3555	16.9398	17.7221	18.9328	18.5271
TCGA-AA-3994	69	MALE	III	406.012	TCGA_COAD	MSS	C1	-1.32222	low	174	Signature_2	15.8216	18.6134	16.7597	17.4386	19.3336	20.4642	16.1037	17.2159	20.8755	16.7667	14.9625	18.8912	15.8706	15.8193	18.2617	18.9701	10.6301	15.2843	16.6636	16.6863	17.6807	18.9504	18.223
TCGA-AA-A004	76	MALE	II	884.922	TCGA_COAD	MSI-L	C2	18.3115	high	74	Signature_1	13.2816	18.9266	16.0234	17.7063	19.1091	18.4167	15.4112	16.6544	20.9501	15.6993	12.9075	17.5232	14.6493	13.7156	17.2361	19.9627	0	16.0434	15.793	17.2688	16.0405	17.4767	18.7266
TCGA-AA-A00N	75	MALE	II	636.882	TCGA_COAD	MSI-L	C3	1.48654	low	4850	Signature_1	16.0699	18.514	17.5887	17.7824	19.7108	19.944	16.7328	17.0085	21.531	16.2233	10.6143	19.185	15.7749	16.2388	18.1883	19.3747	12.0012	16.4335	17.0405	16.5046	18.266	19.2843	18.5344
TCGA-AA-A010	46	FEMALE	II	292.109	TCGA_COAD	MSI-L	C2	-1.74772	low	6629	Signature_1	16.5145	18.7797	17.8343	18.067	19.1694	20.1141	17.9006	16.9012	22.3535	16.9234	11.1104	19.8809	15.3795	16.413	18.1528	19.0461	10.4279	16.4888	17.1652	17.3587	17.9034	18.6855	18.1658
TCGA-AA-A017	57	FEMALE	II	189.483	TCGA_COAD	MSS	C2	8.78751	high	53	Signature_2	15.4417	18.2064	17.882	17.8757	19.1537	18.8108	17.9922	17.4894	21.5309	17.5393	7.97301	19.0933	15.7137	16.0025	17.9979	20.3163	10.777	16.3049	17.3166	16.5553	17.9016	18.2103	17.6083
TCGA-AA-A01C	75	MALE	III	118.882	TCGA_COAD	MSS	C2	9.01998	high	101	Signature_2	15.0976	18.6939	17.9106	17.5327	19.4069	19.637	17.2459	17.2594	21.6545	17.2448	0	19.061	16.0606	15.6294	17.9496	19.9467	10.0521	15.7562	16.6608	17.3406	17.3859	18.6005	18.6152
TCGA-AA-A01I	76	MALE	I	130.876	TCGA_COAD	MSS	C1	-5.66438	low	118	Signature_2	16.321	18.3629	18.4216	18.1697	18.8688	20.3566	18.6786	17.1876	21.6976	17.9263	13.7486	20.6814	15.7189	16.4319	18.7246	19.1851	9.756	16.2207	17.3299	16.6387	18.2767	19.16	17.9389
TCGA-AA-A01P	80	FEMALE	III	1815.08	TCGA_COAD	MSI-H	C1	3.09004	high	833	Signature_3	16.2264	18.6081	17.6558	18.1443	19.2463	19.837	16.9754	16.7619	21.6046	17.3468	13.0409	18.5572	15.8827	16.4233	18.4011	18.7701	8.38228	16.7111	17.0158	16.9328	17.8435	18.8426	18.3775
TCGA-AA-A01R	47	MALE	III	1522.69	TCGA_COAD	MSI-H	C2	9.46397	high	1530	Signature_3	15.1746	18.7553	18.4489	17.5414	19.6536	19.933	16.845	15.8722	21.707	15.7229	8.0827	18.4229	15.1591	15.2461	18.0037	19.1215	9.30362	16.5055	16.3263	17.5646	16.9397	18.5782	19.0877
TCGA-AA-A01S	47	FEMALE	III	-602.453	TCGA_COAD	MSI-L	C2	3.05742	high	55	Signature_1	15.4646	18.8439	18.0556	17.7691	18.6572	19.45	15.9922	17.1339	21.3854	15.7917	0	20.0519	15.7867	14.6566	17.6458	19.8659	7.98676	16.3025	17.2794	17.379	18.1576	18.6071	18.8501
TCGA-AA-A01T	63	FEMALE	III	-1.38259	TCGA_COAD	MSS	C1	10.1988	high	85	Signature_2	14.0834	18.7776	18.2751	17.4745	19.3598	19.1443	16.199	16.4367	21.3805	16.4837	13.8366	17.8	15.941	14.1924	17.5344	20.225	9.34846	15.2009	16.2877	16.6794	15.7428	18.2364	18.8465
TCGA-AA-A01V	59	MALE	I	368.728	TCGA_COAD	MSS	C3	4.89756	high	103	Signature_2	15.7623	18.6751	18.8826	17.4808	19.4283	19.6226	15.8513	16.6838	20.6828	16.5982	11.7782	19.2804	15.7758	15.507	17.7831	19.1355	12.8865	16.057	16.2768	17.5068	17.4318	18.9515	18.9176
TCGA-AA-A01X	80	FEMALE	III	-51.9989	TCGA_COAD	MSS	C3	15.3113	high	59	Signature_2	15.2664	18.0919	18.9053	17.3675	18.8634	19.3231	16.1577	17.1861	20.9806	16.8424	10.295	19.443	16.0465	15.3701	17.0989	19.5349	13.6289	15.9463	16.7209	17.0236	17.615	18.5642	19.0784
TCGA-AA-A01Z	68	MALE	II	-521.017	TCGA_COAD	MSS	C3	2.6897	high	90	Signature_1	15.456	18.6471	17.8898	17.4417	18.6572	19.6089	17.1728	16.7219	21.3551	16.447	12.8445	19.8083	15.6646	15.3138	17.8435	19.7568	14.2627	16.8839	16.9502	17.5199	17.3716	18.9611	18.703
TCGA-AA-A022	88	FEMALE	II	1297	TCGA_COAD	MSI-H	C1	9.89922	high	1392	Signature_3	15.7213	18.218	18.0683	17.4951	19.1994	19.0685	16.8596	16.7273	20.8793	16.4229	11.8393	18.7261	15.4079	16.0204	18.239	19.1095	9.31026	15.1594	15.9042	17.0404	17.2061	18.4063	18.6392
TCGA-AA-A024	81	MALE	II	-90.0291	TCGA_COAD	MSI-L	C2	-1.74244	low	102	Signature_2	15.7084	18.4723	17.4035	17.4795	19.5093	19.5976	16.1021	16.4555	21.0977	16.8421	7.46243	19.1053	15.6358	16.0176	17.7699	18.8389	10.3574	15.215	16.8167	16.3375	17.8071	18.8169	18.3435
TCGA-AA-A02E	82	FEMALE	IV	21.6104	TCGA_COAD	MSI-L	C3	4.46471	high	167	Signature_2	15.4483	18.5872	17.3052	17.72	18.5118	19.7646	16.2263	16.8986	21.46	17.6912	10.1229	18.9002	15.5302	15.363	18.4812	19.44	16.0843	15.9648	17.3817	16.5128	18.3118	18.9146	18.4322
TCGA-AA-A02F	68	FEMALE	IV	-690.382	TCGA_COAD	MSS	C2	-1.06374	low	59	Signature_2	16.1734	18.2118	18.6751	17.9761	18.5769	20.4126	17.1159	17.3674	21.8886	18.1264	9.2869	19.5323	15.8705	15.2276	18.6563	19.8129	12.6723	17.1528	17.245	17.422	17.9312	18.8728	18.6682
TCGA-AA-A02H	74	FEMALE	IV	-104.807	TCGA_COAD	MSS	C1	4.52126	high	77	Signature_1	16.1042	18.5519	18.6459	18.055	19.3275	19.4751	17.3779	17.7813	21.4157	17.8879	13.5969	18.8681	15.8891	16.2107	17.6519	20.0978	10.5456	15.9679	16.9102	16.7196	17.8831	18.5184	17.9977
TCGA-AA-A02K	50	MALE	IV	-257.607	TCGA_COAD	MSS	C3	1.62172	low	140	Signature_2	16.1662	18.4438	18.1448	17.7417	18.3944	19.9867	17.6074	17.14	21.3727	16.8977	14.1254	19.7356	15.3697	16.1602	18.1565	19.4071	17.0338	16.7837	16.8423	16.5501	17.6568	18.4417	17.9485
TCGA-AA-A02O	82	MALE	II	212.698	TCGA_COAD	MSS	C1	6.85461	high	152	Signature_2	14.9438	18.889	17.6669	17.5897	19.3068	19.9202	16.2582	16.5157	21.4119	16.439	12.4776	18.6155	15.7952	14.9543	17.6949	19.3833	11.0413	15.3928	16.4828	17.8986	17.1696	18.7226	18.75
TCGA-AA-A02R	84	FEMALE	II	1614.71	TCGA_COAD	MSI-H	C1	1.36031	low	1123	Signature_3	16.0158	18.6311	18.6415	17.5084	19.8014	19.9658	16.9454	17.0067	21.5106	16.9319	12.7973	19.2356	15.6106	16.1765	18.4072	19.6107	9.62568	15.8837	16.6178	17.3103	17.8978	19.1919	18.8788
TCGA-AA-A02W	73	FEMALE	I	-294.666	TCGA_COAD	MSI-L	C2	0.413531	low	197	Signature_2	15.7587	18.4837	18.5897	18.061	18.9524	19.727	18.3274	17.5531	21.3357	17.9967	9.51074	19.7202	15.9871	16.2385	18.3261	19.8796	13.0299	15.9554	17.9546	17.4615	19.2142	18.7703	18.4987
TCGA-AA-A02Y	73	MALE	I	309.549	TCGA_COAD	MSS	C2	-4.02589	low	101	Signature_2	15.4448	18.54	17.9793	17.558	19.2877	20.4551	17.172	17.143	21.1932	17.0987	11.7473	19.7939	15.4084	15.8944	17.9628	19.58	8.0935	15.8439	16.4648	16.5504	17.733	19.2233	18.393
TCGA-AA-A03F	90	FEMALE	III	486.587	TCGA_COAD	MSS	C2	8.00545	high	110	Signature_1	15.2169	18.5768	18.1014	17.4794	19.8896	19.7531	14.8119	16.5067	20.5085	16.3545	9.25215	18.2396	15.0792	15.02	17.3464	18.7685	10.1531	15.542	15.9101	17.4273	16.5099	18.4049	18.9806
TCGA-AA-A03J	65	FEMALE	I	830.748	TCGA_COAD	MSS	C2	11.1233	high	75	Signature_2	15.4827	18.5226	17.9529	17.6017	19.0606	19.1073	16.2987	16.7402	20.8615	16.9161	8.32514	18.7986	16.2041	15.0064	17.8594	20.454	0	15.4534	16.5374	16.5196	17.1395	18.4855	18.8653
TCGA-AD-5900	67	MALE	I	972.731	TCGA_COAD	MSI-H	C2	-4.30927	low	1425	Signature_3	16.2559	18.2253	17.485	17.8333	19.087	20.5785	16.7008	17.0205	21.2902	17.2211	11.4206	19.3303	15.7197	16.1822	18.3136	19.5666	0	16.2481	17.4447	16.7575	18.4189	18.8234	18.4764
TCGA-AD-6548	81	FEMALE	I	1003.22	TCGA_COAD	MSI-L	C3	-1.26914	low	100	Signature_2	16.1443	18.2994	18.3588	17.9601	18.6134	20.535	17.8312	16.9909	22.3016	17.4017	13.7677	19.2091	15.5521	15.8514	18.1097	19.2653	16.3044	16.4482	17.1747	17.2505	17.7053	18.9282	18.435
TCGA-AD-6888	73	MALE	III	-367.82	TCGA_COAD	MSS	C2	4.40024	high	97	Signature_1	15.5494	18.154	17.8418	17.7002	18.5154	19.8382	16.9883	16.9056	21.6598	16.8722	5.63554	19.2633	15.2442	15.8914	18.051	20.2295	8.32014	16.4537	16.918	17.1028	18.0435	18.7634	18.5065
TCGA-AD-6889	76	MALE	II	6.84549	TCGA_COAD	MSI-H	C2	-3.22114	low	1685	Signature_3	15.7841	18.2762	18.3782	17.6958	19.7948	20.4494	16.4543	16.4951	21.2604	16.5023	12.7745	19.1651	15.2689	15.9002	18.7401	18.9181	5.97161	16.2275	16.2841	17.2873	17.618	18.988	18.0728
TCGA-AD-6890	65	MALE	NA	162.194	TCGA_COAD	MSS	C1	1.1483	low	96	Signature_1	16.0628	18.4728	17.7309	18.0448	18.557	20.7906	17.0702	17.0152	22.0105	17.541	14.074	19.4562	15.4266	15.9588	18.1777	19.2959	9.74877	16.2984	16.6389	17.4906	17.517	18.4538	18.836
TCGA-AD-6895	84	MALE	III	791.831	TCGA_COAD	MSI-H	C2	0.685137	low	1537	Signature_1	16.257	18.1307	18.5318	17.9071	18.743	20.287	16.9587	16.3419	21.599	17.2644	13.4809	18.5148	14.5706	15.9188	18.3783	19.2556	5.86092	15.7246	16.7722	17.1574	17.5613	18.9773	18.1529
TCGA-AD-6899	84	MALE	III	1174.84	TCGA_COAD	MSS	C2	6.77254	high	137	Signature_2	16.2732	17.8511	17.5109	18.004	19.0415	20.1903	17.0178	16.7488	21.5836	18.2958	11.5081	19.4825	16.0532	15.5676	17.7894	19.0644	9.80458	15.8113	17.26	17.3192	18.2457	18.4044	18.1704
TCGA-AD-6901	78	MALE	NA	943.108	TCGA_COAD	MSI-L	C2	12.1176	high	218	Signature_2	15.3383	18.0463	18.8886	17.8854	18.8067	20.1362	17.1008	16.6233	21.3978	18.2948	8.02959	18.2803	15.8245	15.7033	18.4059	19.471	11.2121	15.7573	16.3082	17.0816	17.4869	18.7716	18.7562
TCGA-AD-6963	58	MALE	NA	712.417	TCGA_COAD	MSS	C1	1.21223	low	69	Signature_2	15.6214	18.6596	18.2079	17.8081	18.7838	20.1584	18.1938	17.4944	21.7889	17.9836	16.1687	19.7957	15.8526	16.0575	18.1279	20.2055	10.9257	16.5582	17.1151	16.9358	18.0101	18.8738	18.3446
TCGA-AD-6964	58	MALE	NA	1971.83	TCGA_COAD	MSI-H	C3	1.9887	high	1506	Signature_3	15.4641	18.202	18.5212	17.9431	19.0528	20.2565	16.5285	16.3049	21.2953	17.1531	14.7046	18.7045	15.9312	16.2461	18.468	18.7073	15.8218	15.9764	17.1272	17.2628	17.662	18.8755	18.4769
TCGA-AD-6965	62	MALE	III	-191.948	TCGA_COAD	MSS	C3	-1.96759	low	100	Signature_1	15.6053	18.0741	18.5696	18.0089	18.542	20.6336	18.2443	16.8221	21.7245	18.387	12.5166	19.5094	15.6245	15.8565	18.6438	19.5257	14.8908	16.3441	17.5426	17.258	18.3496	18.7579	18.6055
TCGA-AD-A5EJ	74	FEMALE	II	-11.5705	TCGA_COAD	NA	C2	-9.3381	low	1370	Signature_3	16.2929	18.4718	18.2395	18.2116	19.7697	20.5391	16.7838	16.6703	21.8305	16.7057	13.8062	19.3302	15.4436	15.7775	18.3603	19.2928	0	16.2322	16.1832	17.466	17.9741	19.2044	18.3046
TCGA-AD-A5EK	51	MALE	I	-410.598	TCGA_COAD	NA	C2	0.124118	low	64	Signature_2	16.8814	18.3865	17.9639	18.3978	18.0206	20.2516	17.6452	18.2127	21.7165	17.903	8.12079	19.7207	15.7038	16.496	18.2326	19.1411	6.44927	16.3681	17.2807	17.5006	18.0277	18.8174	18.4381
TCGA-AM-5820	59	FEMALE	IV	-118.972	TCGA_COAD	MSS	C1	-9.50872	low	2856	Signature_2	16.5826	18.32	18.9787	18.0344	18.6903	20.8305	16.1413	18.0344	21.4162	17.5611	16.388	20.0748	15.0931	16.5477	17.24	19.7959	7.22291	15.8799	17.4171	17.164	18.4342	19.4933	17.6272
TCGA-AM-5821	68	FEMALE	II	1232.79	TCGA_COAD	MSI-H	C1	-4.36818	low	1205	Signature_3	16.7888	18.5342	18.9379	17.7827	19.0235	21.1377	17.4364	16.7491	21.5751	16.4954	14.9709	19.2345	15.7165	16.0346	18.7328	18.7408	6.03701	15.405	17.5074	17.0523	18.2911	19.2536	17.7038
TCGA-AU-3779	80	FEMALE	II	1044.94	TCGA_COAD	MSS	C2	4.16803	high	92	Signature_2	16.4775	18.2813	18.0209	17.6147	18.8893	19.6428	17.7638	17.2508	21.0754	17.1155	9.01788	18.8784	16.0479	15.9368	18.4181	19.5667	9.61941	15.7637	17.0596	16.0785	18.1501	18.6595	17.569
TCGA-AU-6004	69	FEMALE	I	1129.52	TCGA_COAD	MSI-H	C2	-1.4615	low	1011	Signature_3	16.86	18.2385	18.2001	17.8301	19.179	20.2078	16.5473	16.7609	21.1714	17.4562	12.1592	19.4777	15.8771	15.974	18.2731	18.7639	7.64185	16.2815	17.2876	17.1461	18.4429	19.0017	18.3367
TCGA-AY-4070	50	FEMALE	III	367.26	TCGA_COAD	MSS	C3	11.0222	high	274	Signature_2	14.9606	18.415	19.214	17.3897	18.9148	19.4075	16.7851	17.3899	21.0297	17.005	16.2686	18.9545	15.8682	15.568	17.2266	19.8854	17.3393	15.0002	17.5755	17.5352	18.0385	18.2302	18.2775
TCGA-AY-4071	63	FEMALE	I	1295.26	TCGA_COAD	MSS	C2	7.29168	high	115	Signature_2	15.571	18.0883	18.3259	17.1241	18.8084	19.0897	17.7708	16.9464	20.7628	16.8506	10.0508	18.6005	15.8873	14.8759	18.1774	19.6727	8.9544	15.0853	16.5505	16.3997	17.6302	18.3504	18.0377
TCGA-AY-5543	65	FEMALE	IV	484.818	TCGA_COAD	MSS	C2	-2.38641	low	92	Signature_1	16.8933	18.3586	18.2368	18.1987	18.2762	20.3614	16.8228	17.1777	22.1647	17.4209	7.63943	19.3267	15.4961	16.1777	18.4864	19.36	6.5497	16.3262	16.6805	16.2603	17.6796	19.1548	17.9399
TCGA-AY-6196	47	MALE	III	2696.47	TCGA_COAD	MSI-L	C3	11.4357	high	205	Signature_2	16.0024	17.4503	17.6811	17.7522	19.2773	19.5491	17.2214	16.5837	20.3613	17.1642	11.2588	17.8218	16.3447	15.9773	18.1739	18.9518	10.774	16.3742	17.0325	16.8531	18.178	18.6024	17.915
TCGA-AY-6197	60	MALE	II	289.347	TCGA_COAD	MSI-H	C2	-7.19322	low	1093	Signature_3	15.6141	18.197	17.8388	17.9488	18.9339	20.3975	16.3754	17.1184	21.4583	18.0701	12.9577	19.3701	15.7437	16.0308	18.0789	18.9248	0	16.8898	17.2416	17.5297	18.482	19.0522	18.165
TCGA-AY-6386	66	FEMALE	III	438.624	TCGA_COAD	MSS	C1	-4.42664	low	97	Signature_2	16.1151	18.4573	18.3167	17.6047	19.2723	20.4166	17.2501	17.5977	21.4937	17.1493	12.627	19.2446	15.5001	15.764	18.1484	18.8651	10.1809	15.9656	16.6921	16.4761	18.061	19.0236	18.479
TCGA-AY-A54L	74	FEMALE	I	-699.854	TCGA_COAD	NA	C2	-5.60816	low	126	Signature_2	16.3435	18.2192	18.0673	17.803	18.8701	20.4067	17.5465	17.8755	21.5727	17.1506	7.27792	19.3284	15.7393	15.9102	18.5497	19.4351	9.17313	15.8983	17.2216	17.4048	18.4315	19.0167	18.1683
TCGA-AY-A69D	55	FEMALE	II	-202.906	TCGA_COAD	NA	C3	-3.78101	low	170	Signature_2	17.0353	18.5508	19.0394	18.0766	18.714	20.3923	17.0247	17.2643	21.9078	17.646	14.6794	19.6783	15.4458	16.1752	18.1347	19.5564	17.6426	16.5662	16.6441	16.6588	17.8969	19.0539	17.8016
TCGA-AY-A71X	54	FEMALE	I	-724.79	TCGA_COAD	Indeterminate	C2	-6.4534	low	81	Signature_1	15.4984	18.2827	18.0476	18.0994	19.2608	20.2536	16.6464	16.6822	21.3469	17.2984	0	18.7734	15.4429	16.292	18.0165	18.9709	6.48277	15.9773	16.6085	17.5013	17.8839	19.2978	18.3534
TCGA-AY-A8YK	44	MALE	IV	-130.683	TCGA_COAD	Indeterminate	C2	0.882198	low	61	Signature_1	15.884	18.4491	17.831	17.8746	18.7523	19.5013	17.9425	17.2764	21.6088	17.9111	5.89444	19.3481	15.8852	16.0199	17.6173	19.8193	5.79818	16.1174	17.369	16.7784	18.4118	18.5685	18.0031
TCGA-AZ-4308	47	FEMALE	III	567.398	TCGA_COAD	MSS	C2	12.9887	high	63	Signature_2	14.0255	18.581	16.9682	17.0704	18.7378	19.1322	16.3877	16.8462	20.6949	16.1883	0	18.3803	15.227	14.1965	17.4561	19.999	11.1669	14.1577	16.1399	16.9519	16.7911	18.3085	18.7967
TCGA-AZ-4313	51	FEMALE	I	-92.8395	TCGA_COAD	MSI-H	C2	1.66768	low	506	Signature_3	14.8428	18.797	16.9944	17.0664	19.4708	20.1282	15.75	16.7327	21.518	16.0405	11.0016	17.8778	15.4798	15.4816	18.3002	18.8574	9.32027	15.3408	16.2562	17.324	17.0382	18.6051	18.4057
TCGA-AZ-4315	61	MALE	II	639.611	TCGA_COAD	MSS	C1	-7.9913	low	5857	Signature_1	16.3314	18.7394	16.7816	17.2206	18.9592	20.83	17.2241	16.9475	21.3478	16.3482	13.5143	19.629	15.4122	15.8453	18.9655	19.2748	11.1944	15.909	16.4202	17.4791	18.2103	19.0544	17.7967
TCGA-AZ-4323	37	MALE	IV	2061.56	TCGA_COAD	MSI-L	C3	6.4312	high	40	Signature_1	15.9801	18.1829	17.6882	18.3811	19.0561	20.3518	17.3847	16.8513	21.5785	18.5193	15.2132	18.4432	16.6721	16.9145	18.4322	19.4245	16.8175	15.888	17.0389	17.3068	18.1202	18.7281	18.5032
TCGA-AZ-4614	71	FEMALE	IV	-137.305	TCGA_COAD	MSI-L	C3	-0.531955	low	148	Signature_2	14.8746	18.9301	19.8799	18.072	18.487	20.8219	16.825	17.2394	22.0958	17.3367	14.8831	19.1678	15.7715	16.2897	18.6237	19.3854	13.9015	16.3986	17.5672	17.1313	17.3922	19.2581	17.7926
TCGA-AZ-4615	84	MALE	III	1378.59	TCGA_COAD	MSI-H	C2	-2.12164	low	786	Signature_3	15.9561	18.5171	18.4824	17.5847	19.533	20.3163	15.5486	17.2407	21.5858	16.8421	12.491	19.3291	15.9384	16.4146	18.5996	19.1804	6.62613	15.5179	17.3767	16.3714	18.7311	19.0955	17.5997
TCGA-AZ-4616	82	FEMALE	IV	512.263	TCGA_COAD	MSI-L	C1	0.489983	low	85	Signature_1	16.2256	18.7814	18.5229	17.5932	19.4968	21.1887	17.2022	16.9873	21.994	17.1158	13.6688	19.5927	15.9216	14.6435	18.1837	19.2593	10.0485	16.2902	16.7222	17.2817	17.3782	18.757	18.259
TCGA-AZ-4682	61	MALE	IV	31.5882	TCGA_COAD	MSS	C2	-4.11604	low	66	Signature_2	15.4083	18.3805	17.458	17.4987	18.5677	20.7922	17.4174	17.0415	21.3202	16.9078	11.3257	19.1004	15.4478	15.5523	18.7891	19.6802	9.04547	16.209	16.8359	16.7062	18.2414	18.2981	17.9374
TCGA-AZ-4684	49	MALE	IV	891.522	TCGA_COAD	MSI-L	C3	5.24002	high	42	Signature_2	15.0181	18.508	17.6509	16.9204	18.6451	19.9024	16.8455	16.9121	21.2631	16.6816	9.90123	19.4826	15.4461	14.7251	18.5008	19.1197	12.9488	14.8531	16.8664	17.5398	18.556	17.98	18.2069
TCGA-AZ-5403	43	MALE	II	264.239	TCGA_COAD	MSS	C2	-4.87438	low	72	Signature_2	15.453	18.1739	17.7163	17.6494	18.7026	20.6256	16.7846	17.7253	21.3895	17.0045	10.9612	19.3172	15.829	16.077	19.1027	19.9596	0	15.3968	17.15	16.6048	19.1898	19.1487	17.8938
TCGA-AZ-5407	51	FEMALE	I	464.421	TCGA_COAD	MSS	C2	-4.96054	low	86	Signature_2	16.2628	18.3354	17.7834	17.8712	18.6814	20.5938	16.2523	17.4727	21.2815	17.0264	10.1591	19.3896	15.7584	16.1334	18.3586	18.7055	0	16.0268	17.3406	17.0242	18.6925	19.0409	18.2778
TCGA-AZ-6598	77	FEMALE	II	836.913	TCGA_COAD	MSI-H	C2	-4.07905	low	2317	Signature_3	16.4556	18.3752	18.1573	17.934	19.8207	20.2961	16.7578	17.5859	21.5795	17.505	11.3747	18.0095	15.8051	16.2403	18.3436	19.6186	6.08814	16.2056	16.7565	16.468	18.1989	19.297	17.8725
TCGA-AZ-6599	72	MALE	I	-454.469	TCGA_COAD	MSS	C2	-4.50271	low	220	Signature_2	15.0834	18.385	18.5227	18.0174	19.2164	20.1845	16.9792	16.7415	20.9146	17.1415	9.73461	18.4987	15.8944	16.054	18.2766	18.8938	12.1827	16.42	16.6864	16.8935	18.0296	19.4286	18.6371
TCGA-AZ-6600	64	MALE	IV	745.869	TCGA_COAD	MSS	C1	-1.02236	low	121	Signature_2	15.8586	18.2554	17.7703	17.6744	18.8339	20.3589	17.3562	17.3376	21.2635	17.7775	14.7097	19.445	15.775	15.6381	18.2343	19.2619	8.58753	15.9968	16.9405	16.9338	18.2007	18.7803	18.081
TCGA-AZ-6601	68	MALE	II	1398.79	TCGA_COAD	MSI-H	C1	-2.94767	low	1855	Signature_3	16.2631	18.6376	17.9753	17.6215	19.0291	20.2205	17.6713	16.9686	21.3188	17.2893	15.7061	18.8232	15.5181	16.5026	18.1024	18.8247	11.8473	16.3642	16.2498	17.2409	17.8794	19.1009	18.3133
TCGA-AZ-6603	77	FEMALE	NA	643.994	TCGA_COAD	MSS	C2	3.75045	high	72	Signature_2	16.0726	18.1213	18.1474	17.969	18.5317	19.7152	17.8978	17.3823	21.5705	18.2265	11.8689	19.1244	16.2794	16.0284	17.9463	19.8156	7.95191	15.91	17.0851	16.6048	18.1919	18.6602	18.7019
TCGA-AZ-6605	77	MALE	III	1237.22	TCGA_COAD	MSS	C2	2.93363	high	99	Signature_1	16.2198	18.2526	17.8361	17.9598	18.6223	20.0987	17.325	17.1709	21.4773	18.0532	9.2237	18.8596	16.4589	15.9431	18.4246	18.8933	12.0871	15.4692	17.1185	16.4067	18.184	18.7292	18.5343
TCGA-AZ-6606	81	MALE	IV	-192.996	TCGA_COAD	MSS	C2	-5.2289	low	118	Signature_2	16.2566	18.8756	18.0722	18.2033	19.0463	20.7982	16.9973	17.0115	22.1042	18.9837	11.3426	19.107	15.5321	15.9703	17.9986	19.5558	5.65825	16.1612	17.2866	17.153	18.4264	19.091	18.0318
TCGA-AZ-6607	69	MALE	IV	1045.54	TCGA_COAD	MSS	C3	2.56122	high	62	Signature_2	15.6353	17.5858	18.7493	17.8924	18.9784	19.8094	17.2521	17.5652	20.7689	17.3275	16.3623	18.3549	16.4419	16.129	18.2484	19.139	13.6306	15.3103	17.309	15.6605	18.2226	18.3907	18.181
TCGA-AZ-6608	55	FEMALE	III	-509.477	TCGA_COAD	MSI-L	C2	-3.74871	low	131	Signature_2	15.5018	18.615	18.3512	18.1539	18.4747	20.6058	17.2774	16.9316	22.0454	18.0691	5.73531	19.1836	15.6603	16.1861	18.0583	19.7255	7.61738	16.8523	17.1553	16.8013	18.2153	19.3177	19.0007
TCGA-CA-5254	42	FEMALE	II	-72.138	TCGA_COAD	MSI-L	C2	-3.57797	low	164	Signature_2	16.4173	18.3774	17.1814	18.2186	18.8193	20.9363	16.9253	16.8517	21.3993	17.7041	10.2189	19.141	15.9952	16.3347	17.7187	19.4316	9.93678	15.8299	16.9272	17.3255	18.2779	18.6256	18.3374
TCGA-CA-5255	45	MALE	II	-383.135	TCGA_COAD	MSS	C1	-5.7713	low	41	Signature_1	16.3786	18.2773	18.1332	17.7161	19.1466	20.1891	16.3841	17.7418	21.5485	17.1257	14.8722	19.4391	15.3776	15.8555	17.5452	19.1603	11.5946	15.6473	16.8442	16.2768	18.1554	18.6964	17.8246
TCGA-CA-5256	54	FEMALE	II	476.84	TCGA_COAD	MSS	C2	-6.26079	low	70	Signature_1	15.2819	18.346	18.4577	17.5463	17.9063	20.4413	17.4336	17.6556	21.3566	16.4532	7.13019	20.2871	15.344	15.9384	18.5913	19.4229	9.83084	15.525	17.3328	17.0053	19.276	18.8431	17.5653
TCGA-CA-5796	52	FEMALE	II	409.981	TCGA_COAD	MSS	C2	-6.60387	low	55	Signature_2	16.4749	17.9925	18.2345	17.9871	19.2068	19.9192	16.7495	17.5765	20.717	17.4385	6.46315	19.4491	15.5285	16.2731	18.2141	19.0699	6.36634	15.7762	17.0677	16.1291	18.4879	19.2602	18.1221
TCGA-CA-5797	56	MALE	II	240.526	TCGA_COAD	MSS	C3	-2.38456	low	62	Signature_2	15.6199	18.0425	18.7235	17.9276	18.8785	20.3764	18.0025	17.028	21.9717	16.8254	15.3964	19.8226	15.8356	16.2321	18.3781	20.2682	15.6278	16.5499	16.6736	16.2584	18.2332	18.6881	18.3468
TCGA-CA-6715	63	MALE	III	-583.7	TCGA_COAD	MSS	C2	0.913004	low	80	Signature_1	15.8637	18.2639	19.0526	18.0884	18.0067	20.2309	17.3258	16.9673	21.3609	18.0646	0	20.1205	15.8347	15.9224	17.8517	19.6391	16.4104	15.9333	17.3924	16.3506	18.322	17.869	18.4742
TCGA-CA-6716	65	MALE	II	-495.112	TCGA_COAD	MSS	C2	1.33043	low	133	Signature_2	16.397	18.135	19.1035	18.6326	18.8938	20.4244	17.1566	16.9714	20.9867	18.1099	5.75434	19.0867	16.2047	16.5636	18.2615	19.525	5.65825	15.942	17.0963	16.4851	18.3256	19.1329	18.746
TCGA-CA-6717	57	MALE	II	1392.62	TCGA_COAD	MSS	C1	-6.86564	low	8617	Signature_1	16.1754	18.2615	17.4046	18.2603	19.5395	20.7202	16.7592	17.5211	21.352	17.5578	14.5413	19.6491	16.3981	16.4491	18.3475	18.9746	9.00646	16.5983	17.209	16.9236	18.3585	19.043	18.444
TCGA-CA-6718	46	MALE	II	1516.87	TCGA_COAD	MSS	C1	-1.52667	low	2987	Signature_1	15.7271	18.1208	18.6159	18.0978	19.3539	20.6907	17.3546	17.2352	21.7668	17.8835	16.1832	19.4248	16.2216	16.0033	18.4264	18.8111	5.4964	16.7943	17.4658	17.0579	17.8939	19.0086	18.2637
TCGA-CA-6719	77	MALE	II	625.706	TCGA_COAD	MSI-L	C3	4.4014	high	110	Signature_1	14.7461	18.3194	18.9691	17.9012	19.4115	20.6686	18.1856	17.5817	21.4141	18.1351	13.9606	19.4887	16.2121	15.9402	18.7891	19.672	12.9434	16.0339	17.5148	16.5466	18.5967	18.5343	18.0633
TCGA-CK-4947	46	FEMALE	III	958.14	TCGA_COAD	MSS	C1	-6.52032	low	81	Signature_2	16.4508	18.1685	17.6871	18.0474	18.942	20.4985	17.068	17.4668	21.6792	18.7562	15.847	19.8032	15.8458	16.3446	18.0822	18.9136	8.81102	16.1697	17.1539	16.5969	18.4046	18.944	18.2786
TCGA-CK-4948	45	FEMALE	III	414.95	TCGA_COAD	MSI-L	C3	1.57285	low	94	Signature_2	15.6012	18.5496	18.1262	17.6673	18.7232	20.3746	17.3876	17.1746	21.5831	17.483	12.9254	19.7797	15.8462	15.776	18.0674	19.4696	16.6779	15.9812	17.3994	17.346	17.7695	19.0127	18.4166
TCGA-CK-4950	68	FEMALE	III	965.584	TCGA_COAD	MSS	C1	-2.14412	low	150	Signature_2	16.0627	18.6621	17.7958	17.4755	19.2665	20.4056	17.188	17.2188	21.2953	16.7073	15.3605	19.3231	15.4424	15.9676	17.9624	19.202	9.70383	16.0067	16.4409	15.9863	17.9764	18.884	18.3422
TCGA-CK-4951	79	FEMALE	II	1322.47	TCGA_COAD	MSI-H	C2	0.357915	low	3662	Signature_1	15.3797	18.4717	18.1062	17.7395	19.7092	20.0387	18.4033	17.0816	21.9381	17.2171	13.466	18.7122	15.1483	16.3569	18.3577	19.168	0	15.5739	16.7854	16.6597	18.0457	19.0721	18.3383
TCGA-CK-4952	48	FEMALE	III	109.534	TCGA_COAD	MSS	C1	-8.89745	low	164	Signature_2	15.9242	18.5993	18.355	18.1732	19.2824	21.018	16.583	16.897	21.9185	17.2962	16.2382	19.3599	15.7995	15.9913	18.9673	18.8143	8.24011	16.3507	17.6416	17.3586	18.7356	19.2637	18.2893
TCGA-CK-5912	81	MALE	I	-126.514	TCGA_COAD	MSS	C2	-0.808553	low	57	Signature_2	15.17	17.6241	13.3932	18.0462	18.5786	19.7545	17.3157	18.067	21.4503	18.3403	6.03021	19.4946	16.5566	16.1516	18.4978	19.7761	0	16.1523	17.1621	16.0577	18.4333	19.2738	18.6993
TCGA-CK-5913	58	FEMALE	II	743.543	TCGA_COAD	MSI-H	C2	-6.25661	low	804	Signature_3	16.772	18.2017	18.2917	18.0665	19.3843	20.5348	16.5628	16.7537	21.5627	17.4663	10.4863	19.2455	15.4456	16.2484	18.1442	18.9366	11.5578	16.1023	17.3176	17.0017	18.7209	18.689	18.2761
TCGA-CK-5914	81	MALE	III	150.176	TCGA_COAD	MSS	C2	-2.43328	low	118	Signature_2	16.4057	18.468	18.5505	18.3454	18.4917	20.676	17.6513	17.6628	22.027	18.4547	7.22968	19.555	16.4121	16.2242	18.7486	20.2684	0	16.2135	16.936	16.7679	18.0001	18.6827	18.3031
TCGA-CK-5915	63	MALE	I	-715.454	TCGA_COAD	MSS	C2	-4.69504	low	75	Signature_1	16.1606	18.4698	19.8267	18.1308	19.1373	20.456	17.4478	17.913	21.4144	15.9293	0	19.8995	15.6475	16.5861	18.0236	19.71	12.3661	17.0185	17.5663	16.798	18.9252	19.0121	18.792
TCGA-CK-5916	71	FEMALE	I	1418.92	TCGA_COAD	MSI-H	C2	-5.68379	low	1384	Signature_3	17.2726	18.252	18.5741	17.8086	19.4398	20.4072	17.377	17.2762	21.2305	17.1762	13.0413	19.7568	16.1615	16.616	18.4381	18.991	7.56991	16.3527	17.2448	16.611	18.4071	19.1214	18.0489
TCGA-CK-6746	84	FEMALE	II	1200.24	TCGA_COAD	MSI-H	C2	-2.34499	low	1144	Signature_3	16.1545	18.2244	19.8339	18.1452	18.8756	20.4734	17.5123	17.1306	21.6254	17.4738	11.24	19.691	15.1997	16.3115	18.1355	18.4504	9.24572	15.6756	17.5453	17.5309	18.4607	18.4685	18.2402
TCGA-CK-6747	87	FEMALE	II	281.229	TCGA_COAD	MSI-H	C2	-2.79339	low	129	Signature_1	16.3087	18.3379	18.1994	18.0443	19.2637	20.7345	16.7113	17.0938	21.5237	17.732	11.0539	19.2978	15.9118	16.2905	18.0797	18.6095	7.44001	16.2061	16.9729	16.7662	18.0367	19.0975	18.5802
TCGA-CK-6748	45	FEMALE	IV	547.959	TCGA_COAD	MSS	C2	5.26199	high	50	Signature_2	15.8834	18.2669	18.9542	18.0499	18.7195	19.9508	16.6968	17.4676	20.8894	18.7907	8.86109	18.9646	16.8436	15.8799	18.2314	19.2926	9.05224	15.1276	17.3444	15.8087	18.5077	18.6187	17.8183
TCGA-CK-6751	88	FEMALE	I	267.781	TCGA_COAD	MSS	C1	-5.84084	low	163	Signature_1	15.2346	18.5131	18.1247	17.7879	19.4858	20.7341	16.8735	16.9201	21.7025	17.4332	12.8449	19.7666	15.6993	15.9609	18.1411	18.6868	9.64159	16.2564	16.779	16.5814	17.7216	19.1456	18.4269
TCGA-CM-4743	69	MALE	II	670.235	TCGA_COAD	MSI-H	C1	-2.98131	low	1150	Signature_3	16.05	18.3958	18.9677	17.5873	19.6624	20.7334	16.8212	16.5453	21.4304	16.2911	12.569	18.7795	14.6063	15.8164	18.7967	18.9555	9.09101	16.4976	16.2414	17.296	18.0873	19.1055	17.9335
TCGA-CM-4744	69	MALE	I	678.289	TCGA_COAD	MSS	C3	-3.25473	low	133	Signature_2	15.983	18.589	17.7665	17.5503	18.8519	21.0749	17.5043	17.118	21.8193	16.8257	14.4199	19.1101	15.2848	15.8668	18.6656	19.0717	15.1751	15.9225	16.9421	17.2651	18.352	19.2308	18.0868
TCGA-CM-4746	61	MALE	I	16.4416	TCGA_COAD	MSI-H	C2	-0.684701	low	736	Signature_3	15.106	18.6352	17.2649	17.5703	19.1873	20.3363	15.9715	16.473	21.464	15.1814	7.3996	17.8983	15.5525	15.1026	18.3819	19.5535	9.29536	15.3863	16.6623	17.0607	18.0674	18.8393	18.4081
TCGA-CM-4747	47	MALE	IV	201.474	TCGA_COAD	MSI-L	C2	12.3376	high	74	Signature_2	14.1571	19.0981	17.8425	17.5428	19.2653	19.361	16.1347	16.8849	20.9028	16.6539	7.89412	18.3052	16.2967	14.967	17.7331	19.5719	7.79658	15.5353	16.7771	16.3665	17.1285	18.529	18.8422
TCGA-CM-4748	53	MALE	III	438.818	TCGA_COAD	MSS	C3	6.40798	high	54	Signature_2	15.1404	18.6963	17.7326	17.4752	18.9585	20.2393	17.2159	17.4079	21.4102	17.6272	13.6497	18.7688	16.0171	15.7968	17.9579	19.7005	12.3295	16.352	17.189	16.2792	17.9227	18.9606	18.3701
TCGA-CM-4750	34	FEMALE	III	262.976	TCGA_COAD	MSI-L	C1	5.93222	high	81	Signature_2	13.9282	18.9078	18.4505	17.4988	18.9763	19.6181	17.4626	17.1795	21.7567	17.0559	12.9129	19.5263	16.1542	15.3485	18.3754	20.1151	11.6011	15.4829	17.2038	16.787	17.5345	18.56	18.0448
TCGA-CM-4751	62	MALE	III	909.363	TCGA_COAD	MSS	C1	0.542128	low	85	Signature_1	16.1514	18.1443	18.3703	17.9882	18.2946	20.471	16.5399	17.107	21.7682	17.2346	15.2451	19.008	15.5767	15.7907	18.2759	18.9529	8.49292	16.202	17.3727	16.6748	18.2459	18.9606	18.5076
TCGA-CM-4752	58	MALE	II	1002.28	TCGA_COAD	MSS	C1	2.7796	high	116	Signature_1	15.2574	18.5044	17.4037	17.7992	18.5	19.8149	17.943	17.381	21.5978	17.5032	14.5065	19.3502	15.6362	15.5455	18.8739	20.101	8.6221	15.2642	17.7683	16.9189	18.3678	18.4929	18.1395
TCGA-CM-5341	82	FEMALE	III	1522.58	TCGA_COAD	MSS	C2	-6.84394	low	144	Signature_2	15.5996	17.9414	17.14	17.2349	17.8069	20.7431	17.076	16.9837	21.0025	15.2812	10.6029	19.6544	15.5202	16.4487	19.5469	19.0516	9.76865	15.3456	18.2239	17.6634	19.4813	19.034	17.3015
TCGA-CM-5344	39	FEMALE	III	-105.331	TCGA_COAD	MSS	C1	-0.606639	low	50	Signature_2	15.7709	18.6405	18.9509	17.8724	19.1959	20.3501	17.557	17.1443	21.5716	18.193	13.7897	18.703	16.3781	15.9851	18.3883	19.7028	9.76732	15.939	16.8099	16.7108	17.8408	19.0535	18.4899
TCGA-CM-5348	72	MALE	III	1050.95	TCGA_COAD	MSS	C1	7.08324	high	164	Signature_2	15.2423	17.6919	17.5444	17.9375	19.4546	19.767	17.534	17.0879	21.4844	17.5521	16.0849	18.2614	16.2628	15.8379	17.9836	19.4566	11.7214	16.3553	17.5395	16.2947	18.8137	18.2906	18.1156
TCGA-CM-5349	68	FEMALE	II	707.749	TCGA_COAD	MSS	C2	-0.817954	low	86	Signature_1	16.0336	18.6245	18.5186	17.9241	19.4763	20.6009	17.1216	17.1444	21.5263	17.6813	8.45511	18.7543	15.871	16.4869	18.4071	19.454	9.35524	16.2896	17.263	16.5914	18.5742	18.6172	18.5228
TCGA-CM-5860	44	MALE	II	634.374	TCGA_COAD	MSS	C1	-5.3956	low	91	Signature_2	16.4403	18.4091	17.7859	17.7443	18.8763	20.6747	17.779	17.8968	21.4117	17.32	14.3238	19.1912	16.0423	15.8874	18.8699	19.5054	6.14821	15.5179	17.4007	16.437	18.8569	18.8741	17.7851
TCGA-CM-5861	63	FEMALE	II	-36.0022	TCGA_COAD	MSI-H	C2	-2.68012	low	1324	Signature_3	16.6668	18.3194	17.9891	17.6814	19.5893	20.572	16.9631	16.7949	21.5495	17.2752	0	19.4055	16.0684	16.1957	18.2632	19.0175	8.47367	15.5934	17.3507	16.3337	18.5519	19.0684	18.0904
TCGA-CM-5862	80	MALE	IV	-501.72	TCGA_COAD	MSS	C2	-4.28728	low	69	Signature_2	14.4654	18.2295	18.4207	18.0162	18.9059	20.7699	17.0422	17.3406	21.5128	18.1299	12.8608	19.6789	15.1041	15.9411	19.1199	19.3249	7.878	16.0581	17.9606	17.0609	19.3551	18.9242	16.6824
TCGA-CM-5863	60	FEMALE	III	462.821	TCGA_COAD	MSS	C1	-2.37386	low	48	Signature_2	15.6939	17.9106	17.7603	17.8897	18.865	20.3308	16.2167	17.1745	20.8897	17.0493	13.9798	18.8422	15.6417	16.0955	18.1928	18.611	9.38668	15.6121	17.3284	16.3891	18.5543	18.8943	17.9132
TCGA-CM-5864	60	MALE	I	194.642	TCGA_COAD	MSS	C2	-3.65861	low	171	Signature_2	15.8618	18.1128	17.9603	18.1078	18.471	20.8734	17.713	17.293	21.5605	17.6309	8.39327	19.6271	15.5722	16.1364	18.6059	19.2478	8.87904	15.8436	17.3078	17.5087	18.5138	18.9437	17.732
TCGA-CM-5868	59	FEMALE	IV	-13.806	TCGA_COAD	MSS	C1	-0.190452	low	76	Signature_1	16.2712	18.6026	18.2685	18.0985	18.7936	20.2667	17.3851	16.9632	22.2452	17.6609	13.8809	19.3608	15.8858	15.7566	18.0197	19.8459	10.3703	16.2668	16.0736	16.6573	17.8488	19.1274	18.5825
TCGA-CM-6161	36	FEMALE	I	670.541	TCGA_COAD	MSI-L	C3	-0.989496	low	74	Signature_2	16.8278	18.173	19.3929	18.5273	18.3343	20.3678	16.6095	17.3959	21.5686	18.2748	8.86932	19.7834	15.5778	16.3799	17.8919	19.407	18.1814	15.9329	17.6257	17.0061	18.7774	18.7281	18.6685
TCGA-CM-6162	48	FEMALE	III	1725.73	TCGA_COAD	MSI-H	C2	-2.74901	low	953	Signature_3	16.4709	18.1852	17.0402	18.0948	19.1809	20.2136	17.0767	16.9368	21.3869	17.378	9.50643	17.9585	16.2663	16.0321	18.4811	18.8264	9.03073	16.0687	16.6392	16.0907	18.3284	18.9084	18.4137
TCGA-CM-6163	74	MALE	I	848.765	TCGA_COAD	MSS	C2	-1.31694	low	88	Signature_2	16.2905	18.4875	17.7544	18.1115	19.1629	20.1431	17.5754	17.5479	21.5176	18.4125	6.6217	19.3724	15.9547	15.9415	18.1855	19.6505	11.3425	15.878	17.2566	16.7545	18.3158	18.467	17.999
TCGA-CM-6164	46	FEMALE	II	312.694	TCGA_COAD	MSS	C2	5.98714	high	62	Signature_2	15.7148	18.5039	18.4877	17.8568	18.5423	19.8267	18.3081	17.4049	21.3623	17.5619	5.49574	19.1739	16.1607	15.9047	17.9711	19.9927	8.17778	16.035	16.852	16.6356	17.7588	18.7697	18.8011
TCGA-CM-6165	74	MALE	II	559.67	TCGA_COAD	MSS	C2	-4.7165	low	101	Signature_2	16.2496	17.9813	18.1518	18.0654	19.0527	20.1481	17.1812	17.1763	21.2019	18.2299	8.53495	19.4761	16.2775	16.3951	18.1652	19.4056	7.85438	16.1385	16.9721	16.6016	18.2791	18.7772	18.1106
TCGA-CM-6166	48	FEMALE	I	-684.098	TCGA_COAD	MSS	C1	-3.18784	low	74	Signature_1	16.355	19.011	19.0148	18.3573	18.0957	21.0487	18.0078	17.4305	21.7822	17.6148	13.4911	19.9684	16.1684	16.2878	18.1934	20.0081	11.6786	16.465	17.1738	16.8092	18.2633	19.141	18.6661
TCGA-CM-6167	57	FEMALE	III	1049.01	TCGA_COAD	MSS	C3	2.92479	high	73	Signature_2	16.1909	17.9154	16.0431	18.1442	19.0342	19.8667	17.231	17.1857	21.3269	18.0155	9.42266	18.4655	16.4987	16.3659	17.7761	19.3555	13.1207	15.5275	17.0864	16.7893	18.2581	18.71	17.9602
TCGA-CM-6168	84	FEMALE	II	1158.72	TCGA_COAD	MSI-L	C2	-4.72499	low	214	Signature_1	16.4026	17.9526	17.5094	17.9433	19.0264	20.3514	16.6691	17.5041	21.6738	18.2557	9.24162	19.4478	15.9744	15.598	17.9208	18.9588	9.46524	15.9939	17.2749	17.0647	18.5347	18.8198	18.184
TCGA-CM-6169	67	MALE	II	1622.95	TCGA_COAD	MSS	C2	1.39904	low	92	Signature_1	16.1596	18.186	17.8154	18.1129	18.3012	19.9977	18.7063	17.8257	21.2232	18.0989	10.5795	19.4527	16.1483	16.4129	18.362	19.7286	10.0669	16.2732	17.9346	16.4837	19.0009	18.9747	17.9999
TCGA-CM-6170	73	FEMALE	I	495.968	TCGA_COAD	MSS	C2	3.35382	high	81	Signature_2	16.6689	18.2019	18.8231	17.9464	18.3887	19.953	17.6404	16.8597	21.7103	18.1732	7.26745	19.2455	16.9409	15.6527	18.7048	19.8092	7.17015	16.0626	17.2477	16.2598	18.3302	18.2721	18.5224
TCGA-CM-6171	77	FEMALE	I	363.621	TCGA_COAD	MSI-H	C1	-6.54065	low	1088	Signature_3	16.314	18.4332	18.5271	18.5022	19.3604	20.3625	17.0209	17.2	21.3018	17.7088	14.8988	19.5241	15.7598	16.6966	18.4418	19.0764	8.32951	16.1898	16.3508	16.9512	18.3118	19.0395	17.7501
TCGA-CM-6172	70	FEMALE	III	74.4018	TCGA_COAD	MSS	C2	-5.48113	low	84	Signature_2	16.505	18.1734	17.1933	17.9233	18.5738	19.7273	17.607	18.835	21.1817	18.0804	7.44469	19.5246	16.6218	15.6739	17.9495	19.4575	12.4402	15.9121	17.0591	16.1905	18.5311	18.2721	18.2407
TCGA-CM-6674	39	MALE	II	702.174	TCGA_COAD	MSI-H	C2	-3.55449	low	869	Signature_3	16.2504	18.4362	18.1102	17.886	19.4185	20.6485	16.6264	16.6309	21.6538	17.2111	9.61963	19.0811	15.8946	16.0351	18.334	18.8394	9.23273	15.8057	16.4999	16.4942	17.8341	19.0435	18.2417
TCGA-CM-6675	35	MALE	IV	-216.68	TCGA_COAD	MSS	C1	-2.43193	low	69	Signature_2	16.3437	18.2161	17.9419	17.9746	18.6633	20.1708	17.8752	16.9298	21.3049	16.4562	15.693	18.3922	15.8779	15.9883	17.4695	18.6332	7.89921	16.5081	16.7981	16.9101	17.7292	18.4792	17.3315
TCGA-CM-6676	82	MALE	I	-343.841	TCGA_COAD	MSI-L	C2	-0.36925	low	85	Signature_1	16.2546	18.2965	17.8602	17.9028	18.6144	19.8011	17.455	17.5907	21.4171	17.7264	0	19.368	15.6872	15.8641	17.7172	19.871	15.0688	15.9424	18.1032	16.8949	19.2401	18.3392	18.5321
TCGA-CM-6677	75	FEMALE	II	473.376	TCGA_COAD	MSS	C1	-2.30065	low	126	Signature_2	15.9506	18.4244	17.7742	17.8473	19.1453	20.4235	17.8373	17.6664	21.9487	17.998	14.0076	19.6132	15.9811	15.9327	18.0821	19.5886	6.32772	16.282	16.8647	17.4326	18.0662	18.7105	17.9597
TCGA-CM-6678	63	FEMALE	IV	-380.692	TCGA_COAD	MSS	C2	-1.53953	low	122	Signature_1	16.2663	18.4496	18.0926	18.0104	19.6099	20.7946	17.0025	17.3866	21.5251	18.3955	6.77202	19.2181	15.9244	15.9794	17.8228	18.8373	8.66436	15.5256	16.6303	17.2284	17.671	18.9058	18.1597
TCGA-CM-6679	58	MALE	II	621.703	TCGA_COAD	MSS	C2	7.52738	high	54	Signature_1	15.875	18.1903	18.4679	18.2696	18.2965	19.5883	17.851	17.5551	21.3264	17.9956	8.14993	18.65	16.3802	15.9778	18.1988	19.9162	0	15.875	16.9201	16.5412	18.0559	18.7368	18.9395
TCGA-CM-6680	78	FEMALE	III	840.393	TCGA_COAD	MSS	C2	1.10572	low	72	Signature_2	16.2897	18.2669	17.989	18.1947	19.1115	20.1928	16.7686	16.724	20.9683	17.3349	9.44622	19.1828	15.9815	16.1124	18.3566	18.6125	10.3473	16.0505	16.8531	16.4437	18.0751	18.3174	18.3323
TCGA-D5-5537	83	MALE	NA	-136.503	TCGA_COAD	MSS	C2	3.41205	high	92	Signature_1	16.0681	17.8784	18.0861	17.7879	18.8079	19.9397	16.8901	16.5892	21.1097	17.4965	6.01531	19.6226	15.819	15.5227	17.7717	19.5678	10.0661	15.836	16.7926	16.6535	17.9378	17.9652	18.555
TCGA-D5-5538	60	FEMALE	III	1242.58	TCGA_COAD	MSS	C1	-1.80994	low	101	Signature_1	16.1255	18.1557	18.0861	18.095	18.4907	20.2884	17.864	17.4113	21.1375	17.6869	15.2169	19.1836	16.1132	15.963	18.3257	19.1299	11.3438	16.1234	17.4421	16.3134	18.7657	19.2881	17.7226
TCGA-D5-5539	60	MALE	III	664.773	TCGA_COAD	MSS	C3	-2.23469	low	83	Signature_2	14.8224	18.3391	18.1572	18.1798	18.8976	20.6048	16.7652	16.9929	21.2368	18.3435	11.1846	19.0718	16.1377	16.0676	18.2752	19.0892	10.8093	15.9302	16.9643	16.9265	18.0016	19.0259	18.2361
TCGA-D5-5540	73	MALE	II	24.8414	TCGA_COAD	MSI-L	C2	-9.90099	low	92	Signature_2	16.6326	18.6028	18.5644	17.689	17.723	21.6981	17.1514	17.4315	21.078	17.3448	6.34076	19.8287	15.4657	16.0237	19.5387	19.6241	10.0336	16.1888	17.7645	16.9706	19.0141	18.846	17.5832
TCGA-D5-5541	63	MALE	III	726.708	TCGA_COAD	MSS	C2	0.647067	low	53	Signature_2	16.012	18.0296	17.7735	18.1881	18.1752	20.1975	17.9833	17.6342	21.4661	17.9255	8.19778	19.9534	15.6368	16.0992	18.1261	20.1725	10.2429	16.0732	17.941	17.1202	19.1534	18.7781	18.3913
TCGA-D5-6529	69	MALE	II	1461.86	TCGA_COAD	MSI-L	C3	0.714496	low	96	Signature_1	16.3372	18.2972	18.3498	17.7452	19.418	20.1796	17.8278	17.2942	21.12	17.5604	13.5204	19.3917	15.77	15.8228	17.9187	19.2468	16.301	16.1147	17.3031	16.6581	18.5181	18.6777	17.9365
TCGA-D5-6530	53	MALE	I	1133.52	TCGA_COAD	MSI-H	C2	-2.26375	low	1015	Signature_3	16.3688	18.0994	17.8491	18.035	19.2588	20.0139	16.8149	16.8327	20.9499	17.2351	8.95754	19.0442	15.557	16.1812	18.3869	18.8008	9.76522	16.4463	16.7202	16.5332	17.845	19.028	18.7097
TCGA-D5-6531	75	MALE	II	741.15	TCGA_COAD	MSS	C1	-0.455457	low	162	Signature_2	15.7617	18.5043	18.0887	17.8392	19.3599	20.3477	17.0737	18.1365	21.3446	18.0689	13.0195	19.611	15.667	16.1684	18.2223	19.547	9.76457	16.4644	16.6048	16.8327	17.6873	19.1316	18.3036
TCGA-D5-6532	61	MALE	II	-236.403	TCGA_COAD	MSI-L	C2	-4.26335	low	89	Signature_2	16.4205	18.5341	18.0071	17.9204	18.4554	19.8455	17.9029	17.4602	21.22	18.1234	11.5058	19.7497	16.5276	16.1729	17.9163	19.929	9.79753	16.381	16.9445	16.5067	18.1377	19.2116	18.5717
TCGA-D5-6533	68	FEMALE	NA	218.236	TCGA_COAD	MSS	C2	0.0793592	low	139	Signature_2	16.2138	18.3684	19.1179	17.5742	18.2787	19.7103	17.1805	17.4921	21.4299	18.0793	7.461	19.6529	15.5859	15.6359	18.1954	19.9864	12.4283	15.8344	16.8584	16.4258	18.3952	18.3438	18.1524
TCGA-D5-6534	62	FEMALE	II	2244.08	TCGA_COAD	MSS	C1	7.51063	high	141	Signature_2	15.7542	17.866	17.6178	18.0868	18.9755	19.738	16.5318	16.8277	20.9681	18.6916	14.1333	17.8091	16.0637	15.7365	18.4045	19.221	9.54705	15.5649	16.9072	16.477	18.009	18.8839	17.6021
TCGA-D5-6535	80	FEMALE	III	670.408	TCGA_COAD	MSS	C2	-1.18728	low	148	Signature_2	15.8682	18.3335	18.5161	17.9774	19.0226	19.8379	17.5031	17.5375	21.3113	18.0332	11.5911	19.0486	16.1479	15.676	17.9534	19.4451	7.82658	16.0902	17.1977	16.2115	18.5151	18.5897	17.6913
TCGA-D5-6536	73	MALE	II	472.642	TCGA_COAD	MSS	C2	3.27923	high	91	Signature_1	15.7518	18.4375	17.8664	17.5662	19.4616	20.4049	16.7366	16.7803	21.3399	17.9301	10.8759	18.567	16.1877	16.2107	18.4268	19.2957	8.02786	15.8442	16.7946	16.6975	17.9342	18.6537	18.3971
TCGA-D5-6537	64	MALE	III	-55.805	TCGA_COAD	MSS	C3	-3.94723	low	97	Signature_1	16.1178	18.5097	18.1005	17.8822	19.0662	20.5215	17.4708	17.6998	21.6619	17.4491	13.5702	19.3964	15.6004	16.0903	18.4748	19.6939	15.696	15.8685	17.1368	16.7365	18.4611	18.9804	18.2836
TCGA-D5-6538	79	FEMALE	III	-953.422	TCGA_COAD	MSI-L	C3	-3.6021	low	117	Signature_1	15.6343	18.0955	18.8531	18.3402	18.915	20.5151	16.9344	17.7506	21.2381	18.3222	10.6386	19.8746	16.4083	15.472	18.5896	19.4977	15.7239	16.0864	17.7797	17.7629	18.7687	18.7836	18.2896
TCGA-D5-6539	45	FEMALE	NA	431.446	TCGA_COAD	MSS	C2	-2.14939	low	98	Signature_2	16.2063	17.9787	18.5234	17.9141	19.1942	19.8825	17.0126	17.2151	21.3029	17.6789	8.47489	18.7257	15.5031	15.9697	18.6638	19.2551	0	15.9997	16.9427	16.4425	18.2878	19.0217	18.4078
TCGA-D5-6540	66	MALE	I	514.975	TCGA_COAD	MSI-H	C1	-1.50402	low	1197	Signature_3	16.0629	18.2788	18.7163	17.9255	19.6789	20.4323	16.7425	16.9178	21.5168	17.3024	13.53	18.5045	15.6132	15.9718	18.5566	18.8046	6.82265	16.2934	16.5461	17.1375	18.2068	18.7332	18.5228
TCGA-D5-6541	49	MALE	II	1201.19	TCGA_COAD	MSS	C2	-2.01418	low	83	Signature_1	15.7907	17.5974	17.5026	18.4337	18.5407	20.8766	17.1743	17.1559	21.0797	17.4954	10.0575	19.1891	15.6993	16.3297	18.3568	19.0311	10.8334	16.483	17.9025	16.6577	18.9041	19.3959	18.3411
TCGA-D5-6898	51	FEMALE	I	642.257	TCGA_COAD	MSS	C2	-0.635551	low	66	Signature_2	16.0596	18.2308	18.4156	17.808	18.6426	19.9416	16.859	17.3694	21.3199	17.8568	9.20139	19.7747	15.8299	15.8092	17.7723	20.1182	11.308	16.6004	18.1797	16.8165	19.1721	18.7094	18.5425
TCGA-D5-6920	77	FEMALE	II	731.778	TCGA_COAD	MSS	C2	-1.7831	low	100	Signature_2	16.2838	18.2883	18.219	17.7981	19.1409	20.1831	17.0169	16.6526	21.2604	17.121	8.39885	19.1974	15.4625	15.8809	18.0682	19.0742	8.07955	16.2781	16.7171	16.9846	18.0812	18.92	18.4836
TCGA-D5-6922	76	MALE	III	299.485	TCGA_COAD	MSS	C1	2.33622	high	95	Signature_2	15.4635	18.3351	18.16	18.0266	19.1605	20.0408	17.0526	17.4321	21.2699	16.7823	12.1433	19.1813	16.1774	16.0144	18.2267	19.8177	10.6171	16.8329	17.599	17.2068	18.7132	18.6217	19.0312
TCGA-D5-6924	68	MALE	II	1016.08	TCGA_COAD	MSS	C3	7.61403	high	135	Signature_2	16.155	17.8468	17.9459	18.073	18.3956	19.8057	17.9613	17.0306	21.3026	17.9421	10.0477	19.4808	15.9483	15.5454	17.9265	19.3467	15.2978	15.9465	17.4108	16.9806	18.3029	18.2871	18.4004
TCGA-D5-6926	65	MALE	III	644.445	TCGA_COAD	MSS	C2	4.36515	high	96	Signature_2	15.5368	17.9178	17.7216	18.2079	18.417	20.1598	17.6028	17.0427	21.5278	18.3884	8.05132	18.9273	15.728	15.8691	18.4087	19.868	8.79915	15.8776	17.6484	17.3639	18.6628	18.8362	18.5639
TCGA-D5-6927	34	MALE	II	1216.82	TCGA_COAD	MSI-H	C1	-2.63404	low	702	Signature_3	16.0685	17.9123	18.393	17.8785	19.1515	20.8531	16.3605	16.084	21.5982	17.3714	16.0171	19.3427	15.4371	16.0228	18.1256	18.8132	8.0573	16.5569	16.6966	17.8021	17.7678	18.9221	18.3083
TCGA-D5-6928	80	MALE	II	3048	TCGA_COAD	MSI-H	C1	3.59885	high	1605	Signature_3	16.1633	17.6655	17.4812	18.1723	18.9267	20.18	17.5463	16.5771	21.2595	17.9683	14.6684	18.2621	15.7411	16.2425	18.6563	18.8337	6.56606	16.537	16.7928	17.301	17.8355	18.7016	18.0262
TCGA-D5-6929	49	FEMALE	IV	595.567	TCGA_COAD	MSI-L	C3	4.12635	high	106	Signature_2	15.6467	18.2041	18.5933	17.869	18.7785	20.2852	17.3845	16.7066	21.3379	17.8251	14.7265	19.6427	15.593	15.7084	18.3398	19.32	12.9878	15.9936	16.8561	16.975	17.9747	18.6172	17.798
TCGA-D5-6930	67	MALE	II	1057.83	TCGA_COAD	MSI-H	C1	-1.42792	low	1258	Signature_3	15.8766	18.3907	18.0034	17.8102	19.3115	20.5969	16.3419	16.3824	21.4942	17.3233	12.2961	18.9436	15.9275	15.9221	18.5607	18.7522	9.5717	15.7747	16.7964	16.8587	17.7435	18.1193	18.5761
TCGA-D5-6931	77	MALE	III	768.079	TCGA_COAD	MSS	C3	-1.97795	low	272	Signature_2	15.9394	18.1955	17.636	17.7391	18.9315	20.5487	17.8821	16.9984	21.3921	17.7566	16.2923	19.1736	15.5867	16.0526	18.0082	18.7013	17.4178	16.0659	16.8906	17.156	18.1756	18.1757	18.332
TCGA-D5-6932	69	MALE	II	413.714	TCGA_COAD	MSS	C1	5.75173	high	118	Signature_2	15.1586	18.4733	18.5661	18.0142	18.9039	20.0158	16.9936	16.7913	20.9287	18.2617	14.019	19.2383	16.145	15.9031	18.5363	19.4364	8.7198	16.252	17.075	16.6287	17.9329	18.4936	18.1122
TCGA-D5-7000	79	FEMALE	I	514.746	TCGA_COAD	MSS	C2	-4.00464	low	98	Signature_2	16.3588	18.211	18.0818	17.8205	19.0445	20.1294	17.4527	17.5766	21.4748	17.6339	12.5791	19.5529	15.6657	16.0315	17.8699	19.0599	5.5239	15.9114	17.1626	17.3824	18.49	18.8927	18.1772
TCGA-DM-A0X9	71	FEMALE	II	148.803	TCGA_COAD	MSS	C2	-3.92294	low	164	Signature_2	16.495	18.2669	17.6828	18.1917	18.8378	20.7518	17.6495	17.1829	21.763	17.8081	9.40338	19.4141	15.7802	16.0445	18.0129	19.5608	8.22067	16.0791	17.0509	17.1871	18.3008	19.0231	18.2186
TCGA-DM-A0XD	65	MALE	II	-151	TCGA_COAD	MSI-L	C1	-4.81612	low	145	Signature_2	16.277	18.6454	17.3109	17.9922	18.7446	20.7514	18.4037	17.1988	21.7833	17.0518	13.3274	19.5359	15.4602	15.9971	18.1551	19.6468	8.35922	16.5824	16.7659	17.6594	17.4466	19.2214	18.4159
TCGA-DM-A0XF	68	FEMALE	III	120.843	TCGA_COAD	MSI-L	C3	-1.33534	low	115	Signature_2	16.0741	18.6412	18.7347	18.0244	18.6716	20.3047	17.3546	16.9571	22.138	16.6374	15.3736	19.2734	16.2263	15.8057	17.9794	19.9387	17.5499	16.6046	17.7905	16.6382	18.3962	18.9819	18.1718
TCGA-DM-A1D0	79	FEMALE	II	-882.599	TCGA_COAD	MSS	C2	-5.57955	low	103	Signature_2	15.7133	18.8368	18.5105	18.4101	18.3295	20.8769	16.9192	17.2466	21.9401	18.5746	5.42413	19.1102	15.5389	16.39	18.0768	19.4433	9.99402	16.7368	17.2077	17.5038	18.2382	19.2052	17.8275
TCGA-DM-A1D4	80	MALE	II	-135.963	TCGA_COAD	MSI-L	C2	-4.3219	low	153	Signature_2	15.1663	18.4708	18.4483	18.1608	18.4498	20.5486	17.1737	17.7098	21.8997	17.7604	9.3676	19.0619	15.383	16.2331	18.1845	19.466	5.59713	16.1364	16.5095	17.496	17.7481	18.4436	18.2072
TCGA-DM-A1D6	88	MALE	II	-938.746	TCGA_COAD	MSS	C2	-6.36889	low	88	Signature_2	16.6193	18.453	18.3911	18.2309	19.5363	20.3415	16.7915	17.7766	21.9446	17.8574	5.16128	19.0252	15.9556	16.0991	18.1092	19.7551	6.04445	15.7742	15.9711	17.2826	16.7018	18.546	18.489
TCGA-DM-A1D7	82	MALE	II	-75.0943	TCGA_COAD	MSS	C2	-3.06284	low	120	Signature_2	16.0082	18.428	18.0577	18.0129	18.6341	20.4031	17.2754	17.3815	21.5924	17.316	10.1383	19.39	15.2681	15.6869	18.387	19.279	0	15.93	16.377	17.3745	17.6914	18.9603	18.4788
TCGA-DM-A1D8	50	FEMALE	NA	-475.654	TCGA_COAD	MSS	C2	1.22561	low	138	Signature_2	16.466	18.3869	18.7995	18.0081	18.6437	20.1737	16.709	17.19	21.4235	15.8316	8.51341	19.0933	15.7679	16.2315	18.0389	19.212	0	16.4002	16.737	17.401	17.4621	19.1426	18.2008
TCGA-DM-A1D9	67	FEMALE	II	-462.638	TCGA_COAD	MSS	C2	-4.8543	low	117	Signature_2	15.2046	18.6561	18.739	18.1822	18.4897	20.6878	16.8221	16.8567	21.7177	17.3436	0	19.478	15.7932	15.5665	18.3982	18.9859	8.82859	16.6932	16.9187	17.3094	18.0583	19.5328	18.2197
TCGA-DM-A1DA	71	FEMALE	III	-326.055	TCGA_COAD	MSI-L	C2	-3.6577	low	244	Signature_2	16.0319	18.348	17.8545	17.6194	19.5389	20.7144	17.1672	17.4601	21.7866	17.6736	12.9227	20.0804	15.3665	15.538	18.3544	19.0458	6.30374	16.2923	17.3197	17.5254	17.8927	18.8061	17.4334
TCGA-DM-A1DB	68	MALE	II	-63.1214	TCGA_COAD	MSS	C2	-2.44232	low	57	Signature_2	15.2332	18.5736	17.7006	17.6216	18.4916	20.4305	19.1873	17.7096	21.6283	17.5343	7.13699	19.6074	15.2729	15.4736	18.1956	20.3159	13.9655	16.3403	17.3533	17.7144	18.4018	18.2162	18.3915
TCGA-DM-A1HA	82	MALE	III	-371.498	TCGA_COAD	MSS	C3	2.93155	high	128	Signature_2	15.4725	18.08	19.275	18.5196	18.5707	20.8469	17.143	18.0558	21.5021	18.5875	15.7796	18.8911	15.7058	16.9447	18.4808	18.8779	16.013	15.9612	17.3348	17.5135	16.7941	19.5758	17.7561
TCGA-DM-A1HB	75	MALE	III	-207.159	TCGA_COAD	MSI-H	C2	-6.93973	low	1064	Signature_3	15.9838	18.4286	18.2753	18.2465	19.9901	20.8022	16.617	16.9765	21.9135	17.2527	12.7016	19.3755	15.4961	16.086	18.5643	19.1448	0	16.2411	16.8981	16.8689	17.8772	19.2302	18.2842
TCGA-DM-A280	70	FEMALE	II	5.0053	TCGA_COAD	MSS	C1	-5.17096	low	118	Signature_2	14.832	18.5136	18.2049	17.5723	19.6121	20.7073	16.0546	17.5409	21.6835	17.0545	14.8685	19.3609	15.3087	16.3068	18.115	18.9475	8.49279	16.1724	16.6707	16.417	18.0159	19.204	18.3262
TCGA-DM-A282	60	FEMALE	II	-527.73	TCGA_COAD	MSS	C2	0.66172	low	85	Signature_2	16.0712	18.6144	19.3842	18.1332	18.4278	20.5709	17.5087	16.5698	21.4617	17.1962	5.78516	18.9037	15.6144	16.2039	18.0628	19.762	15.3938	16.3424	16.7239	17.314	17.7515	18.4244	18.6556
TCGA-DM-A285	71	FEMALE	IV	-643.724	TCGA_COAD	MSS	C3	-3.90118	low	150	Signature_2	15.4775	18.0818	17.9329	17.8357	18.9091	19.9459	17.3004	17.6473	21.5003	18.4169	12.6642	19.4451	15.6697	15.8051	18.4019	19.3121	12.8977	15.753	17.5176	16.6076	18.4879	18.466	18.0359
TCGA-DM-A288	68	MALE	III	-566.312	TCGA_COAD	MSS	C1	-6.68517	low	63	Signature_2	16.4715	18.233	19.5855	17.9283	18.6254	20.3471	17.0438	17.7486	21.4653	17.7292	15.3992	19.5695	14.9117	15.7792	19.2112	19.291	9.1017	16.2845	17.0051	16.7592	17.6691	19.236	18.0403
TCGA-DM-A28A	78	MALE	III	-249.604	TCGA_COAD	MSS	C2	2.62212	high	112	Signature_2	15.1055	18.6247	17.9145	18.111	18.6603	20.6397	17.2807	17.253	21.2119	17.9911	6.70198	19.2215	15.6345	15.3997	18.3457	19.0831	9.49898	16.3451	16.7777	17.0415	17.9595	18.606	18.6498
TCGA-DM-A28C	74	MALE	II	-641.269	TCGA_COAD	MSS	C2	-2.38821	low	97	Signature_2	16.2215	18.35	18.3524	18.0345	18.4838	20.499	16.9609	16.653	21.0497	17.1719	6.76119	19.4933	16.0133	16.1994	17.841	18.8259	5.67832	16.4307	16.9189	16.9027	18.0492	19.2291	18.9614
TCGA-DM-A28E	72	FEMALE	II	-502.983	TCGA_COAD	MSS	C2	-3.30599	low	77	Signature_1	16.3281	18.3172	18.5198	18.1577	18.3046	20.1943	17.1631	17.2431	21.285	18.2858	7.84799	19.6289	15.5926	16.0623	18.4306	20.3674	0	16.5765	16.8239	16.6398	17.8961	19.3014	18.5855
TCGA-DM-A28F	73	MALE	III	-233.468	TCGA_COAD	MSS	C1	-2.44394	low	218	Signature_2	16.134	18.7011	18.3804	17.9104	18.2291	20.3296	17.3994	16.8063	22.1183	17.4331	16.881	18.6704	15.8508	16.0949	17.8234	19.891	8.15875	16.2688	17.383	16.7309	18.1207	19.0405	18.3575
TCGA-DM-A28G	75	MALE	II	-247.685	TCGA_COAD	MSS	C2	-3.41188	low	101	Signature_2	15.4452	18.1421	19.0281	18.3	18.97	20.5163	16.7362	16.6223	21.3362	17.5861	0	19.6907	15.621	16.069	18.1356	18.685	14.9658	15.7649	17.4239	17.4167	18.4417	19.0274	18.3203
TCGA-DM-A28H	50	MALE	III	-617.71	TCGA_COAD	MSI-L	C1	-10.5588	low	106	Signature_2	15.4529	18.5925	17.7793	18.2186	18.3356	20.9841	17.9923	17.4623	22.4996	17.4586	17.0195	19.9706	15.5342	16.279	18.4554	19.4389	11.2095	16.6634	17.8426	17.9851	18.9038	18.1236	18.2176
TCGA-DM-A28K	75	MALE	II	-270.429	TCGA_COAD	MSS	C2	-4.98698	low	94	Signature_2	14.988	18.4466	18.2584	18.0125	19.269	20.6621	16.7338	16.4706	21.7066	17.0744	11.1027	18.7889	15.486	15.9171	18.0276	18.6504	10.4201	16.2089	17.1166	17.4764	18.0222	19.2273	18.3547
TCGA-DM-A28M	63	MALE	II	-401.566	TCGA_COAD	MSS	C1	-4.56246	low	78	Signature_1	16.3315	18.5213	18.2729	18.0329	19.4968	20.9716	17.2143	17.2066	21.514	16.9567	14.3726	19.6573	15.5143	16.146	18.6234	19.2422	10.0828	16.5663	16.5974	17.0853	17.7063	18.8375	18.0765
TCGA-F4-6459	61	FEMALE	III	260.666	TCGA_COAD	MSS	C3	5.69719	high	124	Signature_2	15.7582	18.1735	17.3336	17.9687	19.6012	19.8484	17.0267	17.2217	21.2057	17.5164	16.9749	19.0007	16.4657	16.0517	17.7857	19.7488	13.1569	16.4643	17.5864	16.3219	18.9973	18.5809	17.931
TCGA-F4-6460	51	FEMALE	III	391.75	TCGA_COAD	MSS	C3	13.0916	high	118	Signature_2	15.3584	18.3458	18.8415	17.6432	19.4138	19.8673	17.1315	17.4375	21.437	18.2783	7.56544	18.4552	16.0635	15.5643	18.1977	19.6022	15.0093	15.5323	16.7501	17.1815	17.9067	19.0623	18.0295
TCGA-F4-6461	41	FEMALE	III	590.315	TCGA_COAD	MSS	C1	-2.81937	low	126	Signature_1	16.0518	18.3239	18.5594	18.2533	19.1059	20.331	16.8639	16.8339	20.9445	16.9405	12.7371	18.7842	15.9736	16.1152	18.2468	18.7325	10.2587	16.1283	16.9545	16.9126	18.0894	19.2529	18.3776
TCGA-F4-6463	51	MALE	II	171.506	TCGA_COAD	MSS	C2	1.56381	low	65	Signature_1	16.0569	18.4752	19.6505	18.1447	19.3665	20.4208	16.9825	16.9632	21.174	17.417	5.9604	18.939	15.8559	16.3085	18.2704	19.3952	13.0487	16.1159	17.3447	16.6446	18.7818	19.2222	18.6115
TCGA-F4-6569	60	MALE	I	1086	TCGA_COAD	MSS	C1	1.14388	low	112	Signature_2	15.8598	18.392	17.8083	17.7853	19.4927	20.2214	16.6384	17.5659	21.1455	17.1003	12.8639	18.9908	16.491	16.053	18.4359	19.1752	11.2968	15.9347	17.2733	16.467	18.463	19.0905	18.5971
TCGA-F4-6570	78	FEMALE	II	1667.06	TCGA_COAD	MSI-H	C1	1.8421	low	1600	Signature_3	15.9736	18.0826	18.8571	17.8647	19.4122	20.2991	17.7807	16.5847	21.0504	17.4774	16.4573	18.9188	15.6267	16.0051	18.0271	18.9679	7.29883	15.6573	16.9781	17.0657	17.9054	18.7845	18.1009
TCGA-F4-6703	64	MALE	II	2437.87	TCGA_COAD	MSI-H	C1	5.01479	high	537	Signature_3	16.581	17.9008	16.8433	17.8617	19.0225	20.3497	17.0754	16.6603	21.1315	17.7826	14.4671	18.441	16.4234	15.9184	18.4654	18.7374	7.432	15.5168	16.8494	16.3067	18.0794	18.5054	17.9153
TCGA-F4-6704	60	MALE	III	787.331	TCGA_COAD	MSS	C1	-1.12486	low	60	Signature_2	15.4286	18.3759	14.9351	18.2272	19.8834	20.507	16.4057	17.1734	21.2943	17.3733	14.3115	19.0003	16.769	16.3284	17.8319	19.1778	8.41039	15.7763	16.6602	16.8728	17.6364	18.8556	18.5685
TCGA-F4-6805	58	FEMALE	II	1011.89	TCGA_COAD	MSS	C2	-1.65477	low	59	Signature_1	16.1552	18.1666	18.0628	18.1236	18.7586	20.4803	16.8862	16.9626	21.3534	17.6251	8.4455	19.442	16.0911	15.9886	18.1755	19.0853	8.34783	16.1402	17.5241	17.1343	18.5133	19.147	18.3888
TCGA-F4-6806	59	FEMALE	I	296.512	TCGA_COAD	MSS	C2	1.96572	high	94	Signature_1	16.3365	18.1982	18.1409	18.2839	19.1186	19.9791	17.6291	16.9139	21.1802	17.8416	9.20315	18.9241	15.8888	16.1818	17.9781	19.1483	9.10536	15.7431	16.7841	16.6221	17.9558	18.3854	18.5032
TCGA-F4-6807	51	FEMALE	III	1344.31	TCGA_COAD	MSS	C1	4.26725	high	147	Signature_2	16.0148	18.1096	18.3978	18.266	18.7591	20.4224	16.5658	16.9815	21.3197	18.3188	12.0239	19.2262	16.4984	16.264	18.269	19.1792	9.66866	15.4455	17.2666	16.8561	18.1663	18.8547	18.4069
TCGA-F4-6808	54	FEMALE	I	-321.415	TCGA_COAD	MSS	C3	0.582401	low	116	Signature_2	15.0173	18.4862	18.7682	17.7242	18.9572	20.145	17.9791	17.4251	21.8212	17.4403	12.926	19.6371	15.7935	15.8381	18.1522	20.4356	12.2144	15.2884	16.6153	17.2886	17.4714	19.0012	18.8372
TCGA-F4-6809	52	FEMALE	IV	886.408	TCGA_COAD	MSS	C2	5.50163	high	136	Signature_2	15.9626	18.2639	18.2254	18.0344	18.8252	19.8089	17.029	16.6797	21.1361	17.5749	12.2896	18.4335	15.9981	15.9777	18.1105	19.3875	6.57723	16.0218	16.6337	16.5974	17.8109	18.733	18.0396
TCGA-F4-6854	77	FEMALE	II	303.519	TCGA_COAD	MSS	C1	3.78734	high	101	Signature_2	16.3485	18.4759	18.0748	17.9155	19.2111	19.8775	18.3338	17.392	21.2987	17.6053	13.5845	19.3181	16.1748	15.923	18.3814	19.8578	8.67741	16.1954	16.9541	16.1895	17.9202	18.7638	18.3996
TCGA-F4-6855	70	FEMALE	II	387.494	TCGA_COAD	MSI-L	C2	1.40432	low	96	Signature_2	16.0672	17.9881	18.4385	18.163	18.9546	20.4716	16.9262	17.0573	21.3039	18.2846	8.68311	19.2693	16.187	15.9044	18.2555	18.9565	10.0684	15.6372	17.0514	17.1404	18.0101	18.5588	18.354
TCGA-F4-6856	45	MALE	I	180.88	TCGA_COAD	MSI-H	C2	-4.62611	low	950	Signature_3	15.7242	18.0038	17.3806	18.0413	19.4531	20.4439	16.369	16.5845	21.2643	17.683	11.1048	18.9729	15.552	16.2499	18.3034	18.7895	7.42961	16.2586	16.7215	16.9289	18.001	19.233	18.7982
TCGA-G4-6293	49	FEMALE	III	986.172	TCGA_COAD	MSI-L	C2	1.70927	low	100	Signature_2	16.383	18.0266	17.7087	17.9285	18.8866	19.7933	16.8085	17.456	21.2593	18.2424	11.7274	19.1928	15.5974	16.2479	18.0298	19.3226	7.54926	15.912	16.7869	16.6507	18.1958	18.9778	18.4268
TCGA-G4-6294	75	MALE	IV	75.9453	TCGA_COAD	MSS	C2	-0.652893	low	141	Signature_2	15.9386	18.1014	18.5186	18.1412	18.9522	19.883	18.2924	17.3781	21.4906	18.8014	5.88898	19.1874	15.7263	16.316	18.1697	19.5754	8.09368	16.1918	16.8767	16.7587	17.8054	19.0837	18.0115
TCGA-G4-6295	70	FEMALE	II	915.509	TCGA_COAD	MSI-L	C2	0.520447	low	123	Signature_2	15.9014	18.2343	19.3772	18.051	18.3202	19.9203	16.783	17.1762	21.2936	17.7289	9.13076	20.0088	15.7203	14.9764	18.9246	20.3275	7.86649	16.0956	18.1053	16.6658	19.0164	19.0528	18.9616
TCGA-G4-6297	55	FEMALE	IV	722.94	TCGA_COAD	MSS	C2	4.18415	high	76	Signature_1	15.8933	17.873	18.0185	17.8741	18.6648	19.5844	17.0617	17.4574	21.2293	18.828	8.9	18.5865	16.3261	15.6855	18.1389	20.0068	7.39259	15.9453	16.8022	16.6809	18.1037	18.8879	18.4308
TCGA-G4-6298	90	MALE	III	-752.562	TCGA_COAD	MSI-L	C2	5.21067	high	74	Signature_2	15.4677	18.6831	19.513	17.6774	18.2642	20.8575	16.7241	17.2353	21.3034	17.6663	7.77204	19.7349	15.6047	14.9465	18.4023	19.5571	12.89	15.8079	17.2293	17.0166	18.2386	18.4745	18.6648
TCGA-G4-6299	69	MALE	III	1008.13	TCGA_COAD	MSS	C1	2.8806	high	156	Signature_2	15.8936	18.5946	18.7993	17.8233	19.7928	20.2331	18.1825	16.5671	21.8668	17.8752	16.4473	19.2173	15.8073	15.4616	17.91	19.5911	8.73434	15.7172	17.4524	16.4358	18.1088	18.4773	18.0296
TCGA-G4-6302	90	FEMALE	II	906.341	TCGA_COAD	MSI-H	C1	3.36552	high	1061	Signature_3	15.9568	17.9828	17.2157	17.7283	19.565	20.1294	16.8709	16.9326	20.9797	17.5519	13.7553	18.836	16.522	16.1101	18.4391	18.6216	8.01178	15.5399	16.9968	15.908	18.2056	18.6419	18.2422
TCGA-G4-6303	54	FEMALE	IV	118.193	TCGA_COAD	MSI-L	C1	0.307487	low	84	Signature_1	15.7333	17.9078	18.6414	18.0749	18.5515	19.7053	18.7233	16.9652	21.2131	18.2231	15.1968	19.3945	16.13	15.8088	17.7262	19.6519	11.5159	16.1044	17.9547	16.7121	18.863	18.3972	18.6296
TCGA-G4-6304	66	FEMALE	II	144.05	TCGA_COAD	MSI-H	C2	-1.97394	low	1042	Signature_3	16.4482	18.4094	18.234	17.8831	19.1503	20.5994	16.347	16.5422	21.54	16.3522	12.4853	19.7801	15.5489	16.0885	18.4122	18.5374	7.74994	16.1828	17.2555	17.7409	17.671	18.8862	18.4453
TCGA-G4-6306	71	MALE	NA	23.0487	TCGA_COAD	MSS	C2	-1.50665	low	102	Signature_1	16.0659	18.4323	17.9905	17.923	18.6837	20.0902	17.8269	17.2625	21.4974	17.4178	10.4694	19.106	15.6432	15.8176	18.0867	20.2014	9.63525	16.0531	17.5312	16.9117	18.8585	19.0307	18.2266
TCGA-G4-6307	37	FEMALE	III	-501.999	TCGA_COAD	MSS	C2	1.99192	high	67	Signature_2	15.6895	18.6284	18.1019	18.056	18.6338	20.4366	16.8181	16.9204	21.636	16.5492	6.88345	19.1239	15.6698	16.1018	17.9875	19.9165	13.7197	16.1507	17.8661	17.7448	18.3479	18.6288	18.703
TCGA-G4-6309	40	FEMALE	III	25.1149	TCGA_COAD	MSI-H	C1	-6.27962	low	810	Signature_3	16.4334	18.4181	17.5574	17.8913	19.2083	20.8019	16.435	16.7166	21.9244	17.2789	15.7756	19.5288	15.612	15.9211	18.2638	18.9733	7.61892	16.1504	16.8292	17.6262	17.8506	18.9248	18.1474
TCGA-G4-6310	69	MALE	III	-731.155	TCGA_COAD	MSS	C2	3.33261	high	95	Signature_1	15.6743	18.4375	18.0035	17.9839	19.3154	20.0526	17.6836	18.2343	21.3675	18.222	6.60448	18.8665	16.4639	16.0192	18.4381	20.2452	0	16.135	16.9735	16.68	18.2088	18.9279	18.473
TCGA-G4-6311	80	MALE	III	560.163	TCGA_COAD	MSS	C1	1.16934	low	121	Signature_2	15.9248	18.5114	17.9664	17.8112	18.3467	20.0643	17.7314	17.3226	21.3903	17.6637	14.6614	18.9234	16.1547	15.6868	18.4169	20.11	11.8523	16.0226	17.3989	16.2924	17.7102	18.8565	18.3739
TCGA-G4-6314	76	FEMALE	IV	188.178	TCGA_COAD	MSS	C2	3.31041	high	128	Signature_2	15.6927	18.2484	19.5527	17.9784	18.9538	20.1394	17.0168	16.9921	21.2098	18.1582	7.32185	18.9026	17.2557	15.9619	18.1907	19.4193	10.0236	15.4977	17.2151	16.8058	18.453	18.4969	18.9819
TCGA-G4-6315	66	MALE	IV	-536.826	TCGA_COAD	MSS	C2	-1.47514	low	126	Signature_2	16.6067	18.6533	19.1115	17.9952	18.715	20.3762	17.2363	17.2867	21.4687	17.2785	8.8886	19.7068	15.7186	15.9144	18.4625	20.0476	10.6816	16.0657	16.8239	16.3379	18.0337	18.8141	18.8804
TCGA-G4-6317	51	FEMALE	III	-875.501	TCGA_COAD	MSI-L	C2	0.892667	low	76	Signature_2	15.75	18.6836	17.5307	18.208	18.3341	20.4431	18.0462	17.0321	21.4731	16.9533	6.24144	19.7777	15.3971	16.0702	18.4832	19.796	10.2954	16.5081	17.7671	17.2954	18.696	18.6774	18.3578
TCGA-G4-6320	73	MALE	III	-139.759	TCGA_COAD	MSI-H	C1	-0.649817	low	964	Signature_3	16.1245	18.6262	17.9675	18.0869	19.2849	20.3977	16.8813	17.7441	21.4224	17.3473	13.3829	18.8202	15.2146	16.2027	18.4274	18.7716	11.0142	16.0996	16.5756	16.6754	17.5857	18.9996	18.5869
TCGA-G4-6321	60	FEMALE	III	794.596	TCGA_COAD	MSI-L	C2	-1.95168	low	70	Signature_2	16.121	17.5732	18.6766	17.643	19.4249	19.3911	16.9243	16.6794	20.5056	16.5542	11.8459	17.9162	14.6992	15.8755	18.3692	18.6317	7.98071	16.2457	16.5255	15.4734	18.7198	19.1384	18.152
TCGA-G4-6322	65	MALE	III	91.9706	TCGA_COAD	MSI-L	C1	-2.31057	low	77	Signature_2	16.3476	18.5297	18.2078	17.885	19.1671	20.3458	16.7861	16.8694	21.4665	17.3127	15.821	18.8697	15.806	16.0537	18.0375	19.0399	7.57708	16.0706	16.4467	17.194	17.6825	19.0476	18.2683
TCGA-G4-6323	50	MALE	I	903.974	TCGA_COAD	MSS	C1	-3.69455	low	77	Signature_1	16.2375	18.2377	18.8877	18.1283	18.9419	20.2918	16.9342	17.0547	21.3258	17.1719	11.8546	19.0202	15.7584	16.3301	18.1714	19.0218	10.2835	15.8772	16.7692	17.0488	18.0215	19.0288	18.6161
TCGA-G4-6586	73	FEMALE	II	704.791	TCGA_COAD	MSI-H	C2	-2.09074	low	1107	Signature_3	16.6519	18.5604	18.3436	17.7394	19.6378	20.3084	16.8979	16.4323	21.4999	17.2017	13.5052	18.8329	14.9881	15.7016	18.1482	19.0894	0	16.0569	16.4455	17.1848	17.6266	19.1059	18.3354
TCGA-G4-6588	58	FEMALE	II	422.157	TCGA_COAD	MSI-H	C2	-4.12608	low	1929	Signature_3	16.6237	18.7078	18.691	18.03	19.7402	20.5657	16.8592	16.9871	21.6716	17.3619	13.7784	19.8023	15.7965	16.3896	18.3714	19.1567	0	16.5054	16.6781	16.7226	17.8471	19.001	18.556
TCGA-G4-6625	77	FEMALE	II	1642.65	TCGA_COAD	MSS	C2	4.99414	high	99	Signature_2	16.0245	18.3161	18.1238	17.6905	18.9456	19.7137	17.6128	17.1129	21.257	17.5461	9.50096	18.8195	16.017	15.619	18.6459	19.3941	7.70748	15.9052	16.3345	16.6494	17.6506	18.6866	18.5501
TCGA-G4-6626	90	MALE	II	-393.481	TCGA_COAD	MSS	C2	-0.228401	low	111	Signature_2	16.6144	18.5874	19.2672	17.8808	19.0511	20.6183	17.2753	17.2635	22.0363	17.2976	5.82221	19.3554	15.8403	16.7573	18.2169	20.0668	10.6536	16.1957	17.4243	17.6681	17.7149	18.6941	19.2541
TCGA-G4-6627	84	MALE	II	1128.06	TCGA_COAD	MSI-L	C3	0.558972	low	91	Signature_1	16.2347	18.0838	17.5005	17.8911	19.3021	20.1841	17.3551	17.5132	21.3623	17.6591	11.5978	19.0953	15.8487	16.0478	18.0808	19.4765	12.66	15.8379	16.77	16.7357	18.3817	18.5866	18.0285
TCGA-G4-6628	78	MALE	I	1749.03	TCGA_COAD	MSI-H	C2	-2.76963	low	1830	Signature_3	16.9824	18.4137	19.1397	17.7933	19.4441	20.874	16.7138	16.9258	21.6777	17.5052	12.1363	19.3141	15.8929	16.1198	18.4405	18.4004	7.20654	16.155	16.591	16.6745	17.7238	19.1173	18.7474
TCGA-NH-A50T	68	FEMALE	II	-680.316	TCGA_COAD	NA	C1	-5.05731	low	117	Signature_2	16.524	18.6053	17.8599	18.1309	19.2457	20.7901	16.9711	17.8229	22.1485	18.3349	13.0318	20.3711	15.3745	16.1302	18.2108	19.9892	11.6218	16.1398	17.0642	17.5373	18.0951	18.8597	18.6011
TCGA-NH-A50U	42	MALE	IV	-188.7	TCGA_COAD	Indeterminate	C1	1.46928	low	76	Signature_1	14.6951	18.0409	18.5169	17.847	18.8944	20.537	17.746	16.9909	21.4133	17.0338	13.1167	19.4655	14.9407	15.7783	18.393	18.8886	7.79622	16.2495	17.0435	17.9295	18.0915	18.9035	18.1979
TCGA-NH-A50V	69	MALE	III	573.383	TCGA_COAD	NA	C2	0.638042	low	133	Signature_1	16.397	18.1226	18.7332	18.1359	18.3252	19.8871	16.6459	16.9222	21.3239	17.5585	7.35854	18.454	15.7441	16.0077	18.2216	19.2876	8.25648	15.9115	16.8793	16.7053	18.0261	18.8738	18.0065
TCGA-NH-A5IV	90	FEMALE	II	991.792	TCGA_COAD	NA	C2	-2.77942	low	2231	Signature_3	16.4793	18.4807	15.7371	18.0248	19.0317	20.2944	17.1064	16.7224	21.4879	16.7061	8.14129	19.2872	15.4601	15.9809	18.1895	18.7713	9.45531	16.2373	16.6897	17.4822	17.7143	19.0157	18.138
TCGA-NH-A6GA	58	MALE	III	-49.1614	TCGA_COAD	Indeterminate	C3	0.857166	low	67	Signature_2	16.2164	18.434	18.5084	17.6565	18.1618	20.4429	16.9332	17.6408	21.4284	17.6537	12.7325	19.6408	15.8928	15.6742	17.0441	19.1211	14.1868	16.022	17.7559	17.3997	18.8147	18.2573	17.7295
TCGA-NH-A6GB	71	FEMALE	III	484.738	TCGA_COAD	NA	C1	-4.81938	low	137	Signature_2	16.1495	18.3702	17.1511	17.9365	18.2384	19.8568	18.2486	17.7316	21.7279	18.451	13.9662	19.5113	15.5608	15.974	18.1958	20.4255	10.7957	16.1654	17.8332	16.8521	18.7891	19.026	18.4291
TCGA-NH-A6GC	66	FEMALE	IV	-170.9	TCGA_COAD	Indeterminate	C2	2.84039	high	109	Signature_2	15.8486	17.9711	18.3784	18.0745	19.1441	19.9163	16.8745	16.7398	21.0197	17.1178	11.9698	18.8355	16.1916	15.47	18.3844	19.46	6.56484	15.9932	16.6752	17.4984	17.7251	19.0365	18.2693
TCGA-NH-A8F7	53	FEMALE	II	-749.172	TCGA_COAD	Indeterminate	C2	0.888986	low	111	Signature_2	16.5051	18.2856	18.0453	17.9911	18.4291	19.715	17.7947	17.8835	21.2519	17.9191	5.9001	19.8258	15.8835	16.206	17.7356	19.9238	10.6855	16.6304	16.846	16.9136	18.0659	18.9787	18.7208
TCGA-NH-A8F8	79	MALE	IV	190.472	TCGA_COAD	Indeterminate	C2	6.05983	high	102	Signature_2	16.1894	18.2481	18.4921	17.4913	19.0524	19.539	16.9604	17.2963	21.2328	17.9649	8.1469	19.3691	15.8518	15.3198	18.0303	19.9543	8.63244	16.0494	17.4912	16.6085	17.859	18.5183	17.5997
TCGA-QG-A5YV	64	FEMALE	III	-113.367	TCGA_COAD	NA	C2	-0.915607	low	152	Signature_2	16.0067	18.3362	18.3243	18.2747	18.5943	20.7992	17.0362	17.3771	21.9237	17.836	6.6257	19.2738	15.4212	16.0829	18.4175	19.8323	9.60237	16.491	16.7002	17.6087	17.8981	18.9478	18.3564
TCGA-QG-A5YW	55	FEMALE	III	611.43	TCGA_COAD	Indeterminate	C1	-0.00257781	low	129	Signature_2	16.4256	18.3147	18.1457	17.7337	18.694	20.4083	17.0953	17.3068	21.2659	17.4139	14.5774	19.942	15.5601	15.5907	18.3858	19.2322	10.6786	15.7385	16.8086	17.5705	18.1652	18.7744	18.1572
TCGA-QG-A5YX	61	FEMALE	II	-291.962	TCGA_COAD	NA	C2	-5.14267	low	76	Signature_2	16.5801	18.1569	17.9251	18.0461	18.4189	20.45	17.0647	17.1228	21.6609	17.8126	6.72107	19.8183	15.4379	15.0734	18.0781	19.3038	10.6977	16.1027	17.1333	17.2154	18.4625	19.0472	18.2433
TCGA-QG-A5Z1	71	MALE	III	-199.059	TCGA_COAD	Indeterminate	C2	0.125494	low	87	Signature_1	15.1879	17.7848	17.7339	18.1918	18.3086	20.0765	17.362	17.3893	21.4255	18.4136	6.37739	19.4287	15.8989	15.8543	18.0405	19.829	8.07469	16.3603	17.3917	16.8609	18.4989	18.9011	18.6453
TCGA-QG-A5Z2	61	MALE	I	783.443	TCGA_COAD	NA	C1	-5.0833	low	991	Signature_3	16.8156	18.1527	17.9738	18.0908	18.9846	20.3366	16.8977	17.1333	21.4697	16.803	11.6844	18.221	15.6837	16.2709	18.4246	18.7061	9.85064	16.2364	16.4391	17.3572	18.1301	18.986	18.1952
TCGA-QL-A97D	84	FEMALE	I	647.509	TCGA_COAD	Indeterminate	C2	-2.25336	low	212	Signature_2	16.2953	18.401	18.8886	17.8295	18.3643	20.416	17.6352	17.0238	21.6097	18.1156	8.73412	19.5281	16.1091	15.8396	18.1553	19.1823	5.85063	16.4932	16.6895	17.299	17.8382	18.8089	17.8752
TCGA-RU-A8FL	51	MALE	III	-734.793	TCGA_COAD	Indeterminate	C2	-5.23354	low	116	Signature_2	15.9378	18.5832	17.695	17.5814	18.5938	20.235	17.6066	17.1993	21.8104	16.8051	0	19.4918	15.0177	15.0486	17.912	19.465	5.82326	16.7258	17.165	17.4043	17.9892	19.0786	17.9259
TCGA-SS-A7HO	44	FEMALE	II	-749.553	TCGA_COAD	Indeterminate	C3	3.18613	high	143	Signature_2	16.2583	17.9655	19.9103	17.8926	18.0902	20.2257	17.1925	16.9677	21.5244	18.2857	15.1517	19.5872	16.2202	15.7236	17.9706	19.4574	19.1727	16.6553	17.0899	17.1934	18.3037	18.6676	18.7906
TCGA-T9-A92H	82	MALE	II	-330.838	TCGA_COAD	Indeterminate	C1	-3.94131	low	152	Signature_2	16.612	18.6282	17.1529	17.6257	18.4226	19.9849	17.9689	17.6174	21.6784	17.8925	14.3495	19.3337	16.3077	15.6896	18.0713	19.4624	9.23887	16.3852	17.0518	16.5845	18.1467	18.685	17.9176
TCGA-WS-AB45	52	FEMALE	II	2285.26	TCGA_COAD	Indeterminate	C2	0.0106696	low	2472	Signature_3	16.5608	17.7975	16.2123	17.5405	19.1881	19.7478	16.8377	17.2815	20.8953	17.6526	11.6698	18.335	16.7815	15.7745	18.2803	18.5171	7.16642	16.275	17.2907	16.4052	18.5033	18.4646	18.0255

## Sheet: Table S4
Table S4. Identification of significantly mutated genes in colon cancer.
gene	expr	reptime	hic	N_nonsilent	N_silent	N_noncoding	n_nonsilent	n_silent	n_noncoding	nnei	x	X	p	q
ARID1A	975965	182	27	6383202	1916796	0	59	6	0	2	7	3261426	0	0
FBXW7	117295	501	51	2435496	652764	0	78	3	0	40	97	18246669	0	0
SOX9	159643	606	-41	1423632	417354	0	72	2	0	22	73	10843623	0	0
APC	247811	399	28	8045037	2239587	0	456	8	0	5	13	3934539	1.55431e-15	4.1882e-12
KRAS	259193	512	16	683886	164787	0	165	3	0	0	3	164787	2.33147e-15	4.88624e-12
TP53	2069567	213	34	1232511	340347	0	224	1	0	11	18	2949009	2.66453e-15	5.02585e-12
PIK3CA	401889	613	11	3149706	784833	0	135	2	0	0	2	784833	4.55191e-15	7.80529e-12
B2M	673122	428	36	353514	94164	0	22	1	0	6	22	3958479	2.43139e-14	3.82174e-11
SMAD4	156084	422	41	1601586	432117	0	51	1	0	7	16	3054345	4.52971e-14	6.57226e-11
HLA-B	2552688	347	28	1036203	303240	0	22	1	0	49	127	31078509	2.00884e-12	2.52605e-09
PTEN	259678	300	34	1208172	280896	0	36	2	0	10	15	2933448	1.58994e-11	1.87434e-08
BRAF	305191	616	25	2213652	624435	0	65	1	0	4	8	2618238	4.79478e-11	5.02439e-08
SMAD2	108087	185	42	1367373	361095	0	28	0	0	7	18	4072194	2.05774e-08	1.68753e-05
MAP2K4	45834	583	-52	1182237	304437	0	27	0	0	3	3	1398096	5.2121e-07	0.000351109
ACVR1B	493265	371	27	1567671	442092	0	31	1	0	50	87	18570657	7.12242e-06	0.00419822
NRAS	600650	472	11	561393	144837	0	19	1	0	50	127	23570127	1.25014e-05	0.00673716
AXIN2	212714	773	-26	2387616	686280	0	34	4	0	7	43	5513781	9.90777e-05	0.0382063
CTNNB1	305811	448	8	2232804	647178	0	42	1	0	12	25	5366949	9.9253e-05	0.0382063
TCF7L2	156660	435	-9	2010561	548625	0	40	4	0	0	4	548625	0.000119621	0.0451259
ARID2	820796	602	10	5167050	1521786	0	41	4	0	3	8	3307311	0.000122743	0.0453956
MSH6	488225	587	32	3864714	1070517	0	22	8	0	40	99	17460639	0.00012768	0.0456348
ERBB2	1284992	226	38	3573045	1061739	0	19	7	0	36	75	14951328	0.000128228	0.0456348
CDC27	955548	395	18	2432304	638001	0	12	1	0	3	9	2350908	0.000144127	0.0503429

## Sheet: Table S5
Table S5. Prognostic analysis of 524 m6A-related DEGs using a univariate Cox analysis.
coef	HR	HR_lower	HR_upper	HR (95% CI for HR)	p.value	Gene_Symbol
0.614	1.847	1.36	2.509	1.847 (1.360-2.509)	0	COQ2
0.57	1.769	1.301	2.404	1.769 (1.301-2.404)	0	DHX15
-0.552	0.576	0.424	0.783	0.576 (0.424-0.783)	0	GDPD5
-0.668	0.513	0.376	0.698	0.513 (0.376-0.698)	0	INHBB
0.649	1.913	1.406	2.603	1.913 (1.406-2.603)	0	LMNB2
0.665	1.945	1.428	2.649	1.945 (1.428-2.649)	0	NLRC5
0.499	1.647	1.214	2.233	1.647 (1.214-2.233)	0.001	GNPNAT1
0.52	1.681	1.239	2.282	1.681 (1.239-2.282)	0.001	USP1
0.527	1.694	1.248	2.299	1.694 (1.248-2.299)	0.001	VRK1
0.472	1.603	1.182	2.173	1.603 (1.182-2.173)	0.002	CASC5
0.49	1.632	1.203	2.212	1.632 (1.203-2.212)	0.002	CHAC2
0.489	1.63	1.203	2.21	1.630 (1.203-2.210)	0.002	DTX3L
0.49	1.632	1.203	2.212	1.632 (1.203-2.212)	0.002	ING2
-0.494	0.61	0.45	0.828	0.610 (0.450-0.828)	0.002	NES
0.454	1.574	1.162	2.133	1.574 (1.162-2.133)	0.003	ACTR6
-0.456	0.634	0.467	0.86	0.634 (0.467-0.860)	0.003	CAPS
0.453	1.573	1.162	2.129	1.573 (1.162-2.129)	0.003	COQ3
-0.457	0.633	0.467	0.858	0.633 (0.467-0.858)	0.003	DDAH2
0.461	1.586	1.17	2.149	1.586 (1.170-2.149)	0.003	DDX20
0.456	1.578	1.164	2.139	1.578 (1.164-2.139)	0.003	GCH1
0.46	1.584	1.167	2.149	1.584 (1.167-2.149)	0.003	RNF138
0.449	1.566	1.156	2.121	1.566 (1.156-2.121)	0.004	LAP3
-0.433	0.648	0.479	0.878	0.648 (0.479-0.878)	0.005	CASC15
0.432	1.54	1.137	2.085	1.540 (1.137-2.085)	0.005	TAP2
-0.437	0.646	0.477	0.874	0.646 (0.477-0.874)	0.005	USP11
0.423	1.527	1.127	2.069	1.527 (1.127-2.069)	0.006	CCDC109B
0.416	1.515	1.12	2.051	1.515 (1.120-2.051)	0.007	CMPK2
0.411	1.508	1.114	2.042	1.508 (1.114-2.042)	0.008	ASAH2B
-0.409	0.664	0.491	0.9	0.664 (0.491-0.900)	0.008	VENTX
0.405	1.499	1.109	2.028	1.499 (1.109-2.028)	0.009	MRPS18C
-0.401	0.67	0.495	0.906	0.670 (0.495-0.906)	0.009	PHYHIPL
0.4	1.491	1.102	2.018	1.491 (1.102-2.018)	0.01	CAND1
0.399	1.491	1.102	2.017	1.491 (1.102-2.017)	0.01	GTF2A2
-0.396	0.673	0.497	0.91	0.673 (0.497-0.910)	0.01	TMEM176B
-0.394	0.674	0.498	0.913	0.674 (0.498-0.913)	0.011	BCAM
-0.391	0.676	0.5	0.915	0.676 (0.500-0.915)	0.011	CES1
0.394	1.483	1.095	2.008	1.483 (1.095-2.008)	0.011	FAM208B
0.395	1.485	1.097	2.01	1.485 (1.097-2.010)	0.011	IER3IP1
0.391	1.478	1.092	2	1.478 (1.092-2.000)	0.011	LPIN1
-0.388	0.678	0.502	0.917	0.678 (0.502-0.917)	0.012	AC009237.8
0.388	1.475	1.09	1.995	1.475 (1.090-1.995)	0.012	NUP54
0.377	1.457	1.078	1.97	1.457 (1.078-1.970)	0.014	SAMD9L
0.377	1.458	1.078	1.972	1.458 (1.078-1.972)	0.014	SRP19
-0.372	0.689	0.51	0.931	0.689 (0.510-0.931)	0.015	PTK7
0.368	1.445	1.069	1.953	1.445 (1.069-1.953)	0.017	NMI
0.363	1.438	1.064	1.945	1.438 (1.064-1.945)	0.018	PARP9
-0.361	0.697	0.515	0.942	0.697 (0.515-0.942)	0.019	ANKRD33B
0.361	1.435	1.061	1.941	1.435 (1.061-1.941)	0.019	TBC1D15
-0.36	0.698	0.516	0.944	0.698 (0.516-0.944)	0.02	GGT7
0.359	1.432	1.058	1.94	1.432 (1.058-1.940)	0.02	RNF169
0.36	1.433	1.059	1.938	1.433 (1.059-1.938)	0.02	WDR41
-0.357	0.7	0.517	0.947	0.700 (0.517-0.947)	0.021	APBB1
-0.355	0.701	0.518	0.948	0.701 (0.518-0.948)	0.021	LOC441178
0.351	1.42	1.05	1.919	1.420 (1.050-1.919)	0.023	DCK
-0.351	0.704	0.521	0.952	0.704 (0.521-0.952)	0.023	TMEM176A
-0.345	0.708	0.524	0.958	0.708 (0.524-0.958)	0.025	CUX1
0.342	1.407	1.041	1.903	1.407 (1.041-1.903)	0.026	NEDD1
0.34	1.405	1.04	1.898	1.405 (1.040-1.898)	0.027	IL1R2
0.339	1.404	1.038	1.897	1.404 (1.038-1.897)	0.027	PPP1R8
0.337	1.401	1.037	1.894	1.401 (1.037-1.894)	0.028	NUP50
0.336	1.399	1.035	1.891	1.399 (1.035-1.891)	0.029	IMPACT
0.336	1.4	1.036	1.891	1.400 (1.036-1.891)	0.029	MICB
0.335	1.399	1.035	1.89	1.399 (1.035-1.890)	0.029	PACRGL
0.329	1.389	1.029	1.876	1.389 (1.029-1.876)	0.032	DBR1
0.33	1.391	1.029	1.879	1.391 (1.029-1.879)	0.032	TNFRSF14
0.329	1.39	1.028	1.879	1.390 (1.028-1.879)	0.032	ZNF184
-0.329	0.72	0.532	0.973	0.720 (0.532-0.973)	0.033	CACNG4
0.326	1.385	1.025	1.872	1.385 (1.025-1.872)	0.034	C12orf4
0.325	1.384	1.025	1.87	1.384 (1.025-1.870)	0.034	GFM2
0.325	1.384	1.024	1.87	1.384 (1.024-1.870)	0.035	FAR1
0.321	1.379	1.02	1.863	1.379 (1.020-1.863)	0.036	SRP72
0.319	1.376	1.02	1.857	1.376 (1.020-1.857)	0.037	ASCL2
0.32	1.378	1.019	1.863	1.378 (1.019-1.863)	0.037	SPATA5
0.32	1.377	1.019	1.861	1.377 (1.019-1.861)	0.038	CEP97
0.319	1.376	1.018	1.859	1.376 (1.018-1.859)	0.038	GBP2
0.319	1.376	1.017	1.86	1.376 (1.017-1.860)	0.038	PGM2
0.318	1.374	1.017	1.855	1.374 (1.017-1.855)	0.038	RASGRP1
0.317	1.373	1.015	1.857	1.373 (1.015-1.857)	0.039	ZCCHC2
-0.311	0.732	0.542	0.989	0.732 (0.542-0.989)	0.042	MYEF2
0.312	1.366	1.011	1.847	1.366 (1.011-1.847)	0.043	UBE2K
0.31	1.363	1.008	1.842	1.363 (1.008-1.842)	0.044	CCSAP
0.311	1.365	1.009	1.845	1.365 (1.009-1.845)	0.044	HNRNPH1
-0.311	0.733	0.542	0.991	0.733 (0.542-0.991)	0.044	SEC14L4
0.307	1.36	1.007	1.837	1.360 (1.007-1.837)	0.045	SLIRP
-0.303	0.738	0.547	0.997	0.738 (0.547-0.997)	0.048	LINC00865
0.298	1.348	0.998	1.821	1.348 (0.998-1.821)	0.052	GLMN
0.297	1.346	0.997	1.818	1.346 (0.997-1.818)	0.052	MRPL35
0.298	1.348	0.998	1.821	1.348 (0.998-1.821)	0.052	PIAS2
0.297	1.346	0.996	1.819	1.346 (0.996-1.819)	0.053	IFIH1
-0.297	0.743	0.55	1.004	0.743 (0.550-1.004)	0.053	LRP1
-0.293	0.746	0.553	1.007	0.746 (0.553-1.007)	0.056	SLC38A6
0.29	1.336	0.99	1.804	1.336 (0.990-1.804)	0.058	GRSF1
0.288	1.334	0.988	1.801	1.334 (0.988-1.801)	0.06	SLC18B1
0.285	1.33	0.985	1.797	1.330 (0.985-1.797)	0.063	GRPEL2
0.281	1.325	0.981	1.789	1.325 (0.981-1.789)	0.066	KLHL28
0.279	1.322	0.98	1.784	1.322 (0.980-1.784)	0.068	FHDC1
-0.279	0.756	0.56	1.022	0.756 (0.560-1.022)	0.069	RTP3
0.277	1.32	0.978	1.782	1.320 (0.978-1.782)	0.07	IFI6
-0.278	0.757	0.56	1.023	0.757 (0.560-1.023)	0.07	RP11-65L19.4
0.278	1.321	0.977	1.785	1.321 (0.977-1.785)	0.07	UBA6
0.276	1.318	0.976	1.78	1.318 (0.976-1.780)	0.072	C1orf174
0.274	1.315	0.974	1.776	1.315 (0.974-1.776)	0.074	TIMM21
0.273	1.314	0.973	1.775	1.314 (0.973-1.775)	0.075	CUL2
-0.274	0.76	0.563	1.028	0.760 (0.563-1.028)	0.075	NOTUM
0.272	1.313	0.972	1.774	1.313 (0.972-1.774)	0.076	USP48
-0.272	0.762	0.564	1.03	0.762 (0.564-1.030)	0.077	STRA6
0.27	1.31	0.97	1.77	1.310 (0.970-1.770)	0.078	PRRG4
0.269	1.309	0.969	1.767	1.309 (0.969-1.767)	0.079	DR1
0.269	1.308	0.969	1.767	1.308 (0.969-1.767)	0.08	C14orf142
0.268	1.308	0.969	1.766	1.308 (0.969-1.766)	0.08	ENTPD1-AS1
0.268	1.307	0.968	1.765	1.307 (0.968-1.765)	0.08	SMTNL2
0.267	1.306	0.967	1.765	1.306 (0.967-1.765)	0.081	LOC101927137
0.266	1.305	0.967	1.761	1.305 (0.967-1.761)	0.082	NUS1
0.264	1.302	0.965	1.757	1.302 (0.965-1.757)	0.084	DUSP10
0.264	1.302	0.964	1.757	1.302 (0.964-1.757)	0.085	RER1
-0.264	0.768	0.568	1.038	0.768 (0.568-1.038)	0.086	PIWIL2
0.263	1.3	0.963	1.756	1.300 (0.963-1.756)	0.087	EP300-AS1
0.262	1.3	0.962	1.756	1.300 (0.962-1.756)	0.087	SRBD1
0.262	1.299	0.962	1.754	1.299 (0.962-1.754)	0.088	IFI44L
-0.261	0.77	0.571	1.04	0.770 (0.571-1.040)	0.088	OCR1
0.259	1.296	0.96	1.749	1.296 (0.960-1.749)	0.09	C4orf27
-0.259	0.772	0.572	1.042	0.772 (0.572-1.042)	0.091	NKD1
-0.258	0.772	0.572	1.043	0.772 (0.572-1.043)	0.092	LOC339988
-0.256	0.774	0.574	1.046	0.774 (0.574-1.046)	0.095	BCAS3
0.257	1.292	0.957	1.746	1.292 (0.957-1.746)	0.095	HAUS3
0.254	1.289	0.955	1.739	1.289 (0.955-1.739)	0.097	ATP5A1
-0.253	0.776	0.575	1.048	0.776 (0.575-1.048)	0.098	LOC643085
-0.254	0.776	0.574	1.048	0.776 (0.574-1.048)	0.098	RDH12
-0.252	0.777	0.576	1.048	0.777 (0.576-1.048)	0.099	NEUROD6
0.252	1.286	0.952	1.737	1.286 (0.952-1.737)	0.101	TMEM165
0.25	1.284	0.951	1.733	1.284 (0.951-1.733)	0.102	SLC39A6
0.249	1.283	0.951	1.732	1.283 (0.951-1.732)	0.103	C2orf69
-0.249	0.78	0.578	1.052	0.780 (0.578-1.052)	0.104	PACSIN3
0.247	1.28	0.949	1.728	1.280 (0.949-1.728)	0.106	ANAPC10
0.246	1.278	0.947	1.725	1.278 (0.947-1.725)	0.108	AIMP1
-0.246	0.782	0.58	1.055	0.782 (0.580-1.055)	0.108	LA16c-83F12.6
0.244	1.276	0.946	1.722	1.276 (0.946-1.722)	0.11	FUT8
0.244	1.277	0.946	1.723	1.277 (0.946-1.723)	0.11	TRIM69
-0.243	0.784	0.581	1.058	0.784 (0.581-1.058)	0.112	CENPBD1
-0.243	0.785	0.581	1.059	0.785 (0.581-1.059)	0.113	C3orf18
0.243	1.275	0.944	1.721	1.275 (0.944-1.721)	0.113	FAM221A
0.242	1.273	0.944	1.717	1.273 (0.944-1.717)	0.114	ZNF703
-0.241	0.786	0.582	1.061	0.786 (0.582-1.061)	0.115	XPNPEP2
0.24	1.271	0.942	1.714	1.271 (0.942-1.714)	0.116	RNF4
-0.236	0.789	0.585	1.065	0.789 (0.585-1.065)	0.121	VEZT
0.235	1.265	0.938	1.705	1.265 (0.938-1.705)	0.124	LOC157860
-0.236	0.79	0.585	1.067	0.790 (0.585-1.067)	0.124	ZDHHC9
-0.231	0.794	0.588	1.07	0.794 (0.588-1.070)	0.13	TRIB2
0.229	1.257	0.932	1.697	1.257 (0.932-1.697)	0.134	SCYL2
0.227	1.255	0.93	1.693	1.255 (0.930-1.693)	0.138	IFIT3
-0.227	0.797	0.591	1.076	0.797 (0.591-1.076)	0.138	IVNS1ABP
-0.225	0.798	0.592	1.077	0.798 (0.592-1.077)	0.14	C11orf95
0.225	1.253	0.928	1.691	1.253 (0.928-1.691)	0.141	IL15
0.224	1.251	0.928	1.688	1.251 (0.928-1.688)	0.142	FCGR3B
0.225	1.252	0.928	1.689	1.252 (0.928-1.689)	0.142	GSKIP
-0.224	0.799	0.592	1.079	0.799 (0.592-1.079)	0.143	PRPF6
-0.222	0.801	0.594	1.081	0.801 (0.594-1.081)	0.146	LINC01330
-0.222	0.801	0.594	1.081	0.801 (0.594-1.081)	0.147	TSNARE1
0.22	1.247	0.924	1.682	1.247 (0.924-1.682)	0.149	TRIM59
0.22	1.246	0.923	1.682	1.246 (0.923-1.682)	0.15	ARL1
0.22	1.246	0.923	1.683	1.246 (0.923-1.683)	0.151	AP3S1
-0.22	0.803	0.595	1.083	0.803 (0.595-1.083)	0.151	FOXD2-AS1
0.22	1.245	0.923	1.68	1.245 (0.923-1.680)	0.151	SGMS1
0.219	1.244	0.923	1.679	1.244 (0.923-1.679)	0.152	PPP2R5E
-0.219	0.804	0.595	1.085	0.804 (0.595-1.085)	0.153	CRTC1
0.216	1.242	0.92	1.675	1.242 (0.920-1.675)	0.157	TIFA
0.216	1.241	0.92	1.676	1.241 (0.920-1.676)	0.158	EIF5A2
0.215	1.24	0.92	1.673	1.240 (0.920-1.673)	0.158	KDELR3
0.215	1.239	0.919	1.672	1.239 (0.919-1.672)	0.16	EDEM1
0.214	1.238	0.918	1.67	1.238 (0.918-1.670)	0.162	KCNK1
-0.213	0.808	0.599	1.09	0.808 (0.599-1.090)	0.162	RP11-524C21.2
-0.213	0.808	0.599	1.09	0.808 (0.599-1.090)	0.163	DNASE1
0.213	1.237	0.917	1.668	1.237 (0.917-1.668)	0.163	SERPINB1
-0.212	0.809	0.599	1.092	0.809 (0.599-1.092)	0.165	SLC39A5
0.211	1.235	0.916	1.666	1.235 (0.916-1.666)	0.166	BIRC3
0.212	1.236	0.916	1.667	1.236 (0.916-1.667)	0.166	LYSMD2
0.212	1.236	0.916	1.668	1.236 (0.916-1.668)	0.166	MIS12
0.211	1.234	0.915	1.665	1.234 (0.915-1.665)	0.168	LACTB
0.21	1.233	0.914	1.664	1.233 (0.914-1.664)	0.169	NIPAL2
-0.21	0.811	0.601	1.094	0.811 (0.601-1.094)	0.17	PMEPA1
-0.21	0.811	0.6	1.095	0.811 (0.600-1.095)	0.171	ARFRP1
0.209	1.233	0.914	1.663	1.233 (0.914-1.663)	0.171	IFI44
-0.209	0.812	0.602	1.094	0.812 (0.602-1.094)	0.171	MEIS2
-0.208	0.813	0.602	1.096	0.813 (0.602-1.096)	0.174	CA6
0.207	1.23	0.913	1.658	1.230 (0.913-1.658)	0.174	PSMD6
0.207	1.23	0.912	1.658	1.230 (0.912-1.658)	0.175	INPP5J
-0.207	0.813	0.602	1.097	0.813 (0.602-1.097)	0.176	BRSK1
0.206	1.229	0.911	1.658	1.229 (0.911-1.658)	0.177	RAB27B
-0.206	0.814	0.603	1.097	0.814 (0.603-1.097)	0.177	RECQL5
0.204	1.226	0.91	1.653	1.226 (0.910-1.653)	0.18	IL34
0.202	1.224	0.908	1.651	1.224 (0.908-1.651)	0.184	POFUT1
-0.203	0.816	0.605	1.102	0.816 (0.605-1.102)	0.185	CXXC4
0.2	1.222	0.906	1.648	1.222 (0.906-1.648)	0.189	LYZ
0.2	1.222	0.905	1.648	1.222 (0.905-1.648)	0.19	2020-03-05
-0.199	0.82	0.608	1.106	0.820 (0.608-1.106)	0.193	PHYH
0.198	1.22	0.904	1.645	1.220 (0.904-1.645)	0.193	SLC25A40
0.199	1.22	0.905	1.646	1.220 (0.905-1.646)	0.193	TMEM64
-0.199	0.82	0.608	1.106	0.820 (0.608-1.106)	0.194	LINC00919
-0.197	0.821	0.609	1.107	0.821 (0.609-1.107)	0.197	NDEL1
0.197	1.217	0.902	1.643	1.217 (0.902-1.643)	0.198	C8orf37
-0.196	0.822	0.609	1.109	0.822 (0.609-1.109)	0.199	TRPC3
-0.195	0.823	0.61	1.11	0.823 (0.610-1.110)	0.201	TMEM63C
-0.195	0.823	0.61	1.11	0.823 (0.610-1.110)	0.202	LMO4
-0.193	0.824	0.611	1.112	0.824 (0.611-1.112)	0.206	CNGB3
-0.193	0.824	0.611	1.112	0.824 (0.611-1.112)	0.206	SLC1A7
-0.192	0.825	0.612	1.112	0.825 (0.612-1.112)	0.207	RNF14
0.193	1.213	0.899	1.637	1.213 (0.899-1.637)	0.207	ZNF143
-0.191	0.826	0.613	1.113	0.826 (0.613-1.113)	0.209	SRP54
0.19	1.209	0.896	1.631	1.209 (0.896-1.631)	0.214	C18orf25
0.189	1.208	0.896	1.628	1.208 (0.896-1.628)	0.214	POU5F1B
0.19	1.209	0.896	1.632	1.209 (0.896-1.632)	0.215	TYW3
0.188	1.207	0.895	1.628	1.207 (0.895-1.628)	0.217	LOC100996517
0.188	1.207	0.895	1.628	1.207 (0.895-1.628)	0.218	SAP30
0.185	1.203	0.893	1.622	1.203 (0.893-1.622)	0.224	PLA2G12B
0.186	1.205	0.892	1.626	1.205 (0.892-1.626)	0.224	VAPA
0.185	1.204	0.892	1.624	1.204 (0.892-1.624)	0.226	DENND4A
0.185	1.203	0.892	1.623	1.203 (0.892-1.623)	0.226	FECH
0.184	1.202	0.892	1.622	1.202 (0.892-1.622)	0.227	OSTC
0.183	1.2	0.891	1.618	1.200 (0.891-1.618)	0.231	IGF2BP3
0.182	1.2	0.89	1.617	1.200 (0.890-1.617)	0.232	SLC35C2
0.183	1.201	0.89	1.62	1.201 (0.890-1.620)	0.232	TC2N
0.182	1.2	0.89	1.618	1.200 (0.890-1.618)	0.232	TMEM126A
0.182	1.2	0.89	1.618	1.200 (0.890-1.618)	0.233	ARHGEF11
0.181	1.199	0.889	1.615	1.199 (0.889-1.615)	0.234	POU5F1
-0.181	0.834	0.618	1.125	0.834 (0.618-1.125)	0.235	CTA-331P3.1
-0.181	0.834	0.619	1.125	0.834 (0.619-1.125)	0.236	GHDC
0.179	1.196	0.887	1.612	1.196 (0.887-1.612)	0.241	ACVR1B
0.177	1.193	0.885	1.609	1.193 (0.885-1.609)	0.246	ELOVL6
-0.177	0.838	0.621	1.13	0.838 (0.621-1.130)	0.246	NCK2
-0.176	0.839	0.622	1.131	0.839 (0.622-1.131)	0.249	SSTR4
-0.175	0.839	0.622	1.132	0.839 (0.622-1.132)	0.251	CYP2A6
0.175	1.191	0.884	1.606	1.191 (0.884-1.606)	0.251	PLAGL2
0.175	1.191	0.883	1.607	1.191 (0.883-1.607)	0.252	KCTD9
-0.172	0.842	0.624	1.136	0.842 (0.624-1.136)	0.26	SLC38A3
-0.171	0.843	0.626	1.137	0.843 (0.626-1.137)	0.263	ARHGAP29
0.171	1.186	0.879	1.601	1.186 (0.879-1.601)	0.263	BAZ1A
0.17	1.185	0.879	1.598	1.185 (0.879-1.598)	0.266	SRRM1
0.169	1.184	0.878	1.597	1.184 (0.878-1.597)	0.268	ARHGAP12
-0.169	0.844	0.626	1.139	0.844 (0.626-1.139)	0.269	FOXO4
-0.169	0.845	0.626	1.139	0.845 (0.626-1.139)	0.269	KRT23
0.168	1.183	0.877	1.595	1.183 (0.877-1.595)	0.271	ESYT2
0.168	1.182	0.876	1.595	1.182 (0.876-1.595)	0.273	MRFAP1
0.167	1.182	0.876	1.595	1.182 (0.876-1.595)	0.274	RCOR1
0.166	1.181	0.876	1.591	1.181 (0.876-1.591)	0.275	LOC100507656
0.166	1.181	0.875	1.593	1.181 (0.875-1.593)	0.276	FBXO33
0.166	1.181	0.876	1.592	1.181 (0.876-1.592)	0.276	SVIP
0.166	1.18	0.876	1.591	1.180 (0.876-1.591)	0.277	IGSF6
-0.166	0.847	0.628	1.143	0.847 (0.628-1.143)	0.278	RP4-633H17.2
0.165	1.179	0.874	1.591	1.179 (0.874-1.591)	0.282	ZNF639
0.163	1.176	0.873	1.586	1.176 (0.873-1.586)	0.286	LOC100129518
0.161	1.175	0.871	1.584	1.175 (0.871-1.584)	0.29	HIATL1
-0.16	0.852	0.632	1.148	0.852 (0.632-1.148)	0.293	KDELC2
-0.16	0.852	0.631	1.149	0.852 (0.631-1.149)	0.294	ZBTB7B
0.159	1.172	0.87	1.579	1.172 (0.870-1.579)	0.297	NUTM2B
0.158	1.171	0.868	1.579	1.171 (0.868-1.579)	0.3	MIR6125
0.154	1.167	0.865	1.573	1.167 (0.865-1.573)	0.312	LEO1
0.154	1.167	0.865	1.573	1.167 (0.865-1.573)	0.312	SAMHD1
0.152	1.164	0.863	1.57	1.164 (0.863-1.570)	0.319	ENTPD7
-0.152	0.859	0.637	1.159	0.859 (0.637-1.159)	0.32	SYT7
-0.152	0.859	0.637	1.159	0.859 (0.637-1.159)	0.32	ZNF793
0.149	1.16	0.861	1.564	1.160 (0.861-1.564)	0.328	LOC100289283
0.149	1.16	0.861	1.564	1.160 (0.861-1.564)	0.329	PIK3AP1
-0.149	0.862	0.639	1.162	0.862 (0.639-1.162)	0.329	ZGPAT
-0.148	0.862	0.64	1.162	0.862 (0.640-1.162)	0.331	NFE2L1
0.148	1.16	0.86	1.563	1.160 (0.860-1.563)	0.331	TSPO
-0.148	0.863	0.64	1.163	0.863 (0.640-1.163)	0.332	MAVS
0.147	1.158	0.859	1.561	1.158 (0.859-1.561)	0.336	CCL18
0.147	1.158	0.859	1.561	1.158 (0.859-1.561)	0.337	RBBP8
0.147	1.158	0.859	1.561	1.158 (0.859-1.561)	0.337	UBA5
-0.146	0.864	0.64	1.165	0.864 (0.640-1.165)	0.338	DYNLRB1
-0.146	0.865	0.641	1.166	0.865 (0.641-1.166)	0.34	FOSL1
-0.145	0.865	0.641	1.166	0.865 (0.641-1.166)	0.341	CHST10
0.145	1.156	0.858	1.558	1.156 (0.858-1.558)	0.342	UQCRH
-0.145	0.865	0.641	1.167	0.865 (0.641-1.167)	0.343	CELP
0.144	1.154	0.856	1.556	1.154 (0.856-1.556)	0.346	OSTF1
0.141	1.152	0.855	1.553	1.152 (0.855-1.553)	0.353	C9orf156
0.142	1.152	0.855	1.554	1.152 (0.855-1.554)	0.353	TNFAIP8
-0.141	0.868	0.644	1.171	0.868 (0.644-1.171)	0.355	F10
0.139	1.15	0.853	1.55	1.150 (0.853-1.550)	0.36	TIGD2
0.138	1.148	0.852	1.548	1.148 (0.852-1.548)	0.364	NRBF2
0.139	1.149	0.851	1.55	1.149 (0.851-1.550)	0.365	ANP32E
-0.138	0.871	0.646	1.174	0.871 (0.646-1.174)	0.365	SAV1
-0.137	0.872	0.647	1.175	0.872 (0.647-1.175)	0.368	TRBV27
-0.137	0.872	0.647	1.176	0.872 (0.647-1.176)	0.37	OLR1
0.136	1.146	0.85	1.546	1.146 (0.850-1.546)	0.371	LOC101928061
0.135	1.145	0.849	1.544	1.145 (0.849-1.544)	0.374	TVP23B
0.134	1.143	0.848	1.541	1.143 (0.848-1.541)	0.379	TYRO3
0.133	1.142	0.847	1.541	1.142 (0.847-1.541)	0.383	PRPF39
0.133	1.142	0.847	1.539	1.142 (0.847-1.539)	0.384	EIF2AK4
-0.132	0.877	0.65	1.181	0.877 (0.650-1.181)	0.387	STK17A
0.13	1.139	0.845	1.535	1.139 (0.845-1.535)	0.395	SAMD9
-0.129	0.879	0.652	1.185	0.879 (0.652-1.185)	0.397	TICAM2
0.126	1.135	0.842	1.53	1.135 (0.842-1.530)	0.407	TMX1
-0.126	0.882	0.654	1.189	0.882 (0.654-1.189)	0.409	PILRA
-0.124	0.883	0.655	1.19	0.883 (0.655-1.190)	0.414	TRAPPC6B
-0.123	0.884	0.656	1.192	0.884 (0.656-1.192)	0.418	ZNF438
-0.122	0.885	0.656	1.193	0.885 (0.656-1.193)	0.422	ASPSCR1
0.122	1.13	0.838	1.523	1.130 (0.838-1.523)	0.422	SAMSN1
-0.122	0.885	0.656	1.194	0.885 (0.656-1.194)	0.424	CPNE7
0.122	1.13	0.838	1.523	1.130 (0.838-1.523)	0.424	STIM2
0.121	1.128	0.837	1.52	1.128 (0.837-1.520)	0.428	OR10H2
0.12	1.127	0.837	1.519	1.127 (0.837-1.519)	0.431	LOC100289473
-0.12	0.887	0.658	1.195	0.887 (0.658-1.195)	0.431	NUMA1
0.119	1.126	0.836	1.517	1.126 (0.836-1.517)	0.435	TNFRSF13B
0.118	1.125	0.835	1.517	1.125 (0.835-1.517)	0.439	IFIT5
0.118	1.125	0.834	1.517	1.125 (0.834-1.517)	0.44	MED17
0.117	1.124	0.834	1.515	1.124 (0.834-1.515)	0.441	LTK
0.117	1.124	0.834	1.515	1.124 (0.834-1.515)	0.443	WDR44
-0.116	0.89	0.66	1.2	0.890 (0.660-1.200)	0.445	ADAMTSL2
0.116	1.123	0.833	1.514	1.123 (0.833-1.514)	0.445	ASXL1
-0.115	0.892	0.661	1.202	0.892 (0.661-1.202)	0.452	ETNK2
-0.115	0.892	0.661	1.202	0.892 (0.661-1.202)	0.453	TTBK1
-0.114	0.892	0.661	1.203	0.892 (0.661-1.203)	0.454	ZNF853
0.113	1.12	0.831	1.509	1.120 (0.831-1.509)	0.458	NAPG
0.113	1.12	0.831	1.51	1.120 (0.831-1.510)	0.458	OVOL1
-0.111	0.895	0.664	1.206	0.895 (0.664-1.206)	0.465	LINC01094
-0.111	0.895	0.663	1.206	0.895 (0.663-1.206)	0.466	LINC00671
0.11	1.116	0.828	1.505	1.116 (0.828-1.505)	0.471	TFEC
0.109	1.116	0.827	1.504	1.116 (0.827-1.504)	0.473	WHAMM
0.109	1.115	0.827	1.503	1.115 (0.827-1.503)	0.474	RBX1
0.108	1.114	0.827	1.502	1.114 (0.827-1.502)	0.477	DOCK8
-0.109	0.897	0.665	1.21	0.897 (0.665-1.210)	0.477	HSF2BP
0.106	1.112	0.826	1.499	1.112 (0.826-1.499)	0.484	RALY
0.106	1.112	0.825	1.5	1.112 (0.825-1.500)	0.486	ESCO1
-0.105	0.901	0.668	1.214	0.901 (0.668-1.214)	0.492	NCKAP5
0.104	1.11	0.824	1.496	1.110 (0.824-1.496)	0.493	IFI16
0.103	1.109	0.823	1.494	1.109 (0.823-1.494)	0.498	DYNLT1
0.102	1.108	0.822	1.493	1.108 (0.822-1.493)	0.501	RBP2
-0.102	0.903	0.67	1.217	0.903 (0.670-1.217)	0.501	SCOC-AS1
0.101	1.107	0.821	1.491	1.107 (0.821-1.491)	0.505	MYRIP
-0.101	0.904	0.67	1.218	0.904 (0.670-1.218)	0.507	FCER1G
0.101	1.106	0.82	1.491	1.106 (0.820-1.491)	0.509	CCDC117
-0.101	0.904	0.671	1.219	0.904 (0.671-1.219)	0.51	LOC101928222
-0.1	0.905	0.672	1.219	0.905 (0.672-1.219)	0.511	CEP170
-0.1	0.904	0.671	1.22	0.904 (0.671-1.220)	0.511	NPPA
-0.0991	0.906	0.672	1.221	0.906 (0.672-1.221)	0.516	GUCA2A
-0.0988	0.906	0.672	1.221	0.906 (0.672-1.221)	0.516	SLC2A12
0.0986	1.104	0.819	1.487	1.104 (0.819-1.487)	0.517	JKAMP
0.0974	1.102	0.817	1.487	1.102 (0.817-1.487)	0.524	SMCHD1
-0.0964	0.908	0.674	1.224	0.908 (0.674-1.224)	0.526	PTS
-0.0957	0.909	0.674	1.225	0.909 (0.674-1.225)	0.531	MUC20
-0.0945	0.91	0.675	1.226	0.910 (0.675-1.226)	0.535	LOC100996345
-0.094	0.91	0.676	1.227	0.910 (0.676-1.227)	0.537	RELL1
-0.0937	0.911	0.675	1.228	0.911 (0.675-1.228)	0.539	EMID1
-0.0935	0.911	0.675	1.228	0.911 (0.675-1.228)	0.54	SLC29A4
-0.0927	0.911	0.676	1.228	0.911 (0.676-1.228)	0.543	NUCB2
0.0922	1.097	0.814	1.477	1.097 (0.814-1.477)	0.544	KIF12
0.0919	1.096	0.814	1.477	1.096 (0.814-1.477)	0.546	EPX
0.0916	1.096	0.813	1.477	1.096 (0.813-1.477)	0.548	AGPAT3
0.0915	1.096	0.813	1.477	1.096 (0.813-1.477)	0.548	MNDA
0.0906	1.095	0.813	1.475	1.095 (0.813-1.475)	0.551	BBC3
0.0905	1.095	0.812	1.475	1.095 (0.812-1.475)	0.552	C2orf83
-0.0905	0.913	0.678	1.231	0.913 (0.678-1.231)	0.552	LINC00652
-0.0889	0.915	0.678	1.234	0.915 (0.678-1.234)	0.56	BC041347
0.0887	1.093	0.811	1.473	1.093 (0.811-1.473)	0.56	CXCR4
0.0878	1.092	0.81	1.471	1.092 (0.810-1.471)	0.564	NGF
0.0869	1.091	0.809	1.47	1.091 (0.809-1.470)	0.568	CHSY1
0.0855	1.089	0.808	1.468	1.089 (0.808-1.468)	0.574	GRAMD1A
0.085	1.089	0.808	1.467	1.089 (0.808-1.467)	0.576	ALOX15
0.0852	1.089	0.808	1.467	1.089 (0.808-1.467)	0.576	EIF6
0.0838	1.087	0.807	1.465	1.087 (0.807-1.465)	0.582	CBR3
0.084	1.088	0.807	1.466	1.088 (0.807-1.466)	0.582	MVB12B
0.0837	1.087	0.807	1.466	1.087 (0.807-1.466)	0.583	MAP2K1
0.0828	1.086	0.806	1.465	1.086 (0.806-1.465)	0.587	GPR126
-0.0827	0.921	0.683	1.241	0.921 (0.683-1.241)	0.587	PLA2G4F
0.0826	1.086	0.806	1.463	1.086 (0.806-1.463)	0.587	RP11-135A1.2
0.0818	1.085	0.805	1.462	1.085 (0.805-1.462)	0.591	LY86-AS1
-0.0815	0.922	0.684	1.243	0.922 (0.684-1.243)	0.593	ATP1B2
0.0814	1.085	0.805	1.462	1.085 (0.805-1.462)	0.593	IBTK
-0.0805	0.923	0.684	1.244	0.923 (0.684-1.244)	0.598	BRE
0.0799	1.083	0.804	1.46	1.083 (0.804-1.460)	0.6	HMGA2
-0.0796	0.923	0.685	1.244	0.923 (0.685-1.244)	0.601	BTBD10
-0.0797	0.923	0.685	1.245	0.923 (0.685-1.245)	0.601	PRSS54
-0.0793	0.924	0.685	1.245	0.924 (0.685-1.245)	0.603	LY6G6D
0.0789	1.082	0.803	1.459	1.082 (0.803-1.459)	0.605	ZBTB11
0.0785	1.082	0.803	1.458	1.082 (0.803-1.458)	0.606	CLEC7A
-0.0784	0.925	0.686	1.246	0.925 (0.686-1.246)	0.607	KIAA1652
0.078	1.081	0.802	1.458	1.081 (0.802-1.458)	0.609	RTCA
0.0774	1.08	0.802	1.456	1.080 (0.802-1.456)	0.611	MAP3K5
-0.0766	0.926	0.687	1.248	0.926 (0.687-1.248)	0.615	SLAIN1
-0.0754	0.927	0.688	1.25	0.927 (0.688-1.250)	0.621	BMP3
-0.0752	0.928	0.688	1.25	0.928 (0.688-1.250)	0.621	DMXL2
-0.0744	0.928	0.689	1.251	0.928 (0.689-1.251)	0.625	ACR
-0.0742	0.928	0.689	1.251	0.928 (0.689-1.251)	0.626	ROCK1
0.0739	1.077	0.799	1.451	1.077 (0.799-1.451)	0.627	AIDA
0.0732	1.076	0.798	1.451	1.076 (0.798-1.451)	0.631	CPSF2
-0.0717	0.931	0.691	1.254	0.931 (0.691-1.254)	0.637	TMEM263
0.071	1.074	0.797	1.447	1.074 (0.797-1.447)	0.641	TMED8
0.0704	1.073	0.796	1.446	1.073 (0.796-1.446)	0.644	OSER1-AS1
0.0693	1.072	0.795	1.444	1.072 (0.795-1.444)	0.649	MORN1
-0.0693	0.933	0.692	1.257	0.933 (0.692-1.257)	0.649	VIL1
-0.0688	0.933	0.693	1.258	0.933 (0.693-1.258)	0.651	CNIH1
0.0682	1.071	0.794	1.443	1.071 (0.794-1.443)	0.654	SLC1A1
-0.068	0.934	0.693	1.259	0.934 (0.693-1.259)	0.655	SHH
0.0678	1.07	0.794	1.442	1.070 (0.794-1.442)	0.656	CALM1
-0.0678	0.934	0.693	1.259	0.934 (0.693-1.259)	0.656	VSTM2L
-0.0671	0.935	0.694	1.26	0.935 (0.694-1.260)	0.659	AHR
-0.067	0.935	0.694	1.26	0.935 (0.694-1.260)	0.659	Y16709
-0.0668	0.935	0.694	1.261	0.935 (0.694-1.261)	0.661	LINC00954
0.0665	1.069	0.793	1.44	1.069 (0.793-1.440)	0.662	C16orf54
-0.0663	0.936	0.694	1.261	0.936 (0.694-1.261)	0.663	SRL
0.066	1.068	0.793	1.44	1.068 (0.793-1.440)	0.665	C14orf166
0.065	1.067	0.792	1.438	1.067 (0.792-1.438)	0.669	CXorf31
0.0648	1.067	0.792	1.438	1.067 (0.792-1.438)	0.67	TFAP2A
-0.0645	0.938	0.696	1.264	0.938 (0.696-1.264)	0.672	ELF3
-0.0644	0.938	0.696	1.264	0.938 (0.696-1.264)	0.672	ERGIC3
0.0642	1.066	0.791	1.438	1.066 (0.791-1.438)	0.673	SMNDC1
0.0641	1.066	0.791	1.437	1.066 (0.791-1.437)	0.674	SPTY2D1
-0.0637	0.938	0.696	1.264	0.938 (0.696-1.264)	0.675	ANO9
0.0629	1.065	0.79	1.435	1.065 (0.790-1.435)	0.679	TMOD3
0.0623	1.064	0.79	1.434	1.064 (0.790-1.434)	0.682	DENND6A
0.0616	1.064	0.789	1.433	1.064 (0.789-1.433)	0.686	ANKRD12
0.0614	1.063	0.789	1.433	1.063 (0.789-1.433)	0.687	RALBP1
0.0613	1.063	0.789	1.433	1.063 (0.789-1.433)	0.687	TLE2
-0.0613	0.941	0.698	1.267	0.941 (0.698-1.267)	0.687	TMEM9
0.061	1.063	0.789	1.432	1.063 (0.789-1.432)	0.688	C11orf49
0.0595	1.061	0.788	1.43	1.061 (0.788-1.430)	0.696	IDH3A
-0.0588	0.943	0.7	1.271	0.943 (0.700-1.271)	0.699	ADAMTS10
0.0586	1.06	0.787	1.429	1.060 (0.787-1.429)	0.7	CHUK
-0.0577	0.944	0.7	1.272	0.944 (0.700-1.272)	0.705	KCNJ5
0.0575	1.059	0.786	1.427	1.059 (0.786-1.427)	0.706	SLC5A6
-0.057	0.945	0.701	1.273	0.945 (0.701-1.273)	0.708	SEC24D
0.0558	1.057	0.784	1.425	1.057 (0.784-1.425)	0.714	FCGR3A
-0.0549	0.947	0.702	1.276	0.947 (0.702-1.276)	0.719	C12orf80
-0.0546	0.947	0.703	1.276	0.947 (0.703-1.276)	0.72	VNN1
-0.0532	0.948	0.704	1.278	0.948 (0.704-1.278)	0.727	CD163
-0.0521	0.949	0.705	1.279	0.949 (0.705-1.279)	0.732	CTDSPL2
0.0516	1.053	0.781	1.419	1.053 (0.781-1.419)	0.735	IHH
-0.0496	0.952	0.706	1.283	0.952 (0.706-1.283)	0.745	TSPAN6
0.0492	1.05	0.779	1.416	1.050 (0.779-1.416)	0.747	LIMS1
-0.0487	0.952	0.707	1.283	0.952 (0.707-1.283)	0.749	FCGR2C
0.0484	1.05	0.779	1.415	1.050 (0.779-1.415)	0.751	CHIC2
0.0479	1.049	0.778	1.414	1.049 (0.778-1.414)	0.753	GPD2
0.0472	1.048	0.778	1.413	1.048 (0.778-1.413)	0.757	RAB8B
-0.0466	0.954	0.708	1.286	0.954 (0.708-1.286)	0.759	SERPINA10
-0.0462	0.955	0.708	1.287	0.955 (0.708-1.287)	0.762	GPR153
0.0455	1.047	0.777	1.41	1.047 (0.777-1.410)	0.765	EGFL8
0.0455	1.047	0.777	1.41	1.047 (0.777-1.410)	0.765	LINC00910
0.045	1.046	0.776	1.409	1.046 (0.776-1.409)	0.768	PPP1R12A
-0.0449	0.956	0.71	1.288	0.956 (0.710-1.288)	0.768	SNRNP27
0.044	1.045	0.775	1.408	1.045 (0.775-1.408)	0.772	PKN2
0.0442	1.045	0.776	1.408	1.045 (0.776-1.408)	0.772	TMED7
-0.0428	0.958	0.711	1.291	0.958 (0.711-1.291)	0.778	TAF13
-0.0418	0.959	0.712	1.292	0.959 (0.712-1.292)	0.783	DDX27
-0.0419	0.959	0.711	1.293	0.959 (0.711-1.293)	0.783	SWAP70
0.041	1.042	0.773	1.404	1.042 (0.773-1.404)	0.787	CYP27A1
-0.0404	0.96	0.713	1.294	0.960 (0.713-1.294)	0.791	GPR56
-0.0402	0.961	0.713	1.294	0.961 (0.713-1.294)	0.792	PFKFB3
0.0393	1.04	0.772	1.401	1.040 (0.772-1.401)	0.796	MEGF8
0.039	1.04	0.771	1.401	1.040 (0.771-1.401)	0.798	SH2B3
0.0387	1.039	0.771	1.401	1.039 (0.771-1.401)	0.799	MFAP1
-0.0388	0.962	0.714	1.297	0.962 (0.714-1.297)	0.799	TSPY26P
0.0383	1.039	0.771	1.4	1.039 (0.771-1.400)	0.801	CBWD1
-0.0384	0.962	0.714	1.297	0.962 (0.714-1.297)	0.801	FAM13B
-0.0375	0.963	0.715	1.298	0.963 (0.715-1.298)	0.806	DNAJC1
-0.037	0.964	0.715	1.298	0.964 (0.715-1.298)	0.808	SETD7
0.0358	1.036	0.769	1.396	1.036 (0.769-1.396)	0.814	NKAIN1
0.0355	1.036	0.769	1.396	1.036 (0.769-1.396)	0.816	ESPN
-0.0345	0.966	0.717	1.302	0.966 (0.717-1.302)	0.82	CEP68
0.0343	1.035	0.768	1.395	1.035 (0.768-1.395)	0.822	RFX7
-0.0334	0.967	0.718	1.303	0.967 (0.718-1.303)	0.826	NOL4L
-0.0332	0.967	0.718	1.303	0.967 (0.718-1.303)	0.827	RP5-1189K21.2
-0.0327	0.968	0.718	1.304	0.968 (0.718-1.304)	0.83	COQ10B
0.0324	1.033	0.767	1.392	1.033 (0.767-1.392)	0.831	PDE6A
-0.0321	0.968	0.719	1.305	0.968 (0.719-1.305)	0.833	HSPA1L
-0.0321	0.968	0.718	1.305	0.968 (0.718-1.305)	0.833	SNORD89
0.0317	1.032	0.766	1.391	1.032 (0.766-1.391)	0.835	CEL
-0.0318	0.969	0.718	1.306	0.969 (0.718-1.306)	0.835	SHROOM4
0.0313	1.032	0.766	1.391	1.032 (0.766-1.391)	0.837	SLC31A2
-0.0308	0.97	0.72	1.306	0.970 (0.720-1.306)	0.839	TMEM134
-0.0305	0.97	0.72	1.307	0.970 (0.720-1.307)	0.841	PIP4K2B
-0.0305	0.97	0.72	1.307	0.970 (0.720-1.307)	0.841	STRN3
-0.0302	0.97	0.72	1.307	0.970 (0.720-1.307)	0.843	WNT11
-0.0295	0.971	0.721	1.308	0.971 (0.721-1.308)	0.846	ARFGAP3
0.0286	1.029	0.764	1.387	1.029 (0.764-1.387)	0.851	B3GNT8
0.0277	1.028	0.763	1.385	1.028 (0.763-1.385)	0.856	BLOC1S2
0.0259	1.026	0.762	1.383	1.026 (0.762-1.383)	0.865	GH2
-0.0259	0.974	0.723	1.313	0.974 (0.723-1.313)	0.865	RP11-554D14.1
0.0258	1.026	0.762	1.383	1.026 (0.762-1.383)	0.865	TNFSF13B
0.0257	1.026	0.762	1.382	1.026 (0.762-1.382)	0.866	CCDC184
0.0252	1.025	0.761	1.382	1.025 (0.761-1.382)	0.869	AP4E1
0.0242	1.024	0.76	1.381	1.024 (0.760-1.381)	0.874	HIF1A
0.0241	1.024	0.76	1.38	1.024 (0.760-1.380)	0.874	YWHAH
-0.0238	0.976	0.725	1.316	0.976 (0.725-1.316)	0.876	ACKR4
-0.0237	0.977	0.725	1.316	0.977 (0.725-1.316)	0.876	JAK2
-0.0232	0.977	0.725	1.317	0.977 (0.725-1.317)	0.879	ASAP2
-0.0218	0.978	0.726	1.318	0.978 (0.726-1.318)	0.886	HSD11B1L
0.0218	1.022	0.759	1.377	1.022 (0.759-1.377)	0.886	SLK
0.0214	1.022	0.758	1.377	1.022 (0.758-1.377)	0.888	IKBIP
0.0212	1.021	0.758	1.376	1.021 (0.758-1.376)	0.889	MITD1
0.0212	1.021	0.758	1.376	1.021 (0.758-1.376)	0.889	RGS10
-0.021	0.979	0.727	1.319	0.979 (0.727-1.319)	0.89	SELT
0.0195	1.02	0.757	1.374	1.020 (0.757-1.374)	0.898	RP11-65D24.2
-0.0181	0.982	0.729	1.324	0.982 (0.729-1.324)	0.905	C21orf2
-0.0181	0.982	0.729	1.323	0.982 (0.729-1.323)	0.905	GEMIN2
0.0179	1.018	0.756	1.372	1.018 (0.756-1.372)	0.906	CLEC4A
-0.0178	0.982	0.729	1.324	0.982 (0.729-1.324)	0.907	GNAI3
0.0178	1.018	0.755	1.372	1.018 (0.755-1.372)	0.907	PPIL4
0.0162	1.016	0.754	1.37	1.016 (0.754-1.370)	0.915	SLC9A6
0.0159	1.016	0.754	1.369	1.016 (0.754-1.369)	0.917	PGPEP1
-0.0155	0.985	0.731	1.327	0.985 (0.731-1.327)	0.919	CTSL
-0.0153	0.985	0.731	1.327	0.985 (0.731-1.327)	0.92	NCEH1
-0.0143	0.986	0.732	1.328	0.986 (0.732-1.328)	0.925	FPR3
0.0136	1.014	0.752	1.366	1.014 (0.752-1.366)	0.929	CD86
-0.0135	0.987	0.732	1.329	0.987 (0.732-1.329)	0.929	RAB12
0.0123	1.012	0.751	1.364	1.012 (0.751-1.364)	0.935	AGT
-0.0123	0.988	0.733	1.331	0.988 (0.733-1.331)	0.936	MEX3A
0.0113	1.011	0.751	1.363	1.011 (0.751-1.363)	0.941	CCL4
0.0106	1.011	0.75	1.362	1.011 (0.750-1.362)	0.944	L3MBTL1
-0.00862	0.991	0.736	1.336	0.991 (0.736-1.336)	0.955	SOX15
-0.00759	0.992	0.737	1.337	0.992 (0.737-1.337)	0.96	RP11-95D17.1
-0.00676	0.993	0.737	1.338	0.993 (0.737-1.338)	0.965	CDC73
-0.00638	0.994	0.737	1.339	0.994 (0.737-1.339)	0.967	MYOG
-0.00604	0.994	0.738	1.339	0.994 (0.738-1.339)	0.968	SRD5A2
0.005	1.005	0.746	1.354	1.005 (0.746-1.354)	0.974	LYPD4
-0.00456	0.995	0.739	1.341	0.995 (0.739-1.341)	0.976	OIP5-AS1
0.00454	1.005	0.746	1.354	1.005 (0.746-1.354)	0.976	SPRED1
-0.00413	0.996	0.739	1.342	0.996 (0.739-1.342)	0.978	GMEB2
0.00353	1.004	0.745	1.352	1.004 (0.745-1.352)	0.981	LOC101927060
-0.00368	0.996	0.739	1.343	0.996 (0.739-1.343)	0.981	MLXIPL
0.00331	1.003	0.745	1.352	1.003 (0.745-1.352)	0.983	INSIG2
0.00282	1.003	0.744	1.351	1.003 (0.744-1.351)	0.985	MIR3916
-0.000337	1	0.742	1.347	1.000 (0.742-1.347)	0.998	SLC13A2
4.89e-05	1	0.742	1.348	1.000 (0.742-1.348)	1	TLR8
